# Supplementary material for: Pharmacogenetic inhibition of lumbosacral sensory neurons alleviates visceral hypersensitivity in a mouse model of chronic pelvic pain
Source: PLoS One. 2022 Jan 25;17(1):e0262769. doi: 10.1371/journal.pone.0262769 (PMC8789164; doi:10.1371/journal.pone.0262769)
Supplement: S1 Data — (XLSX) [file pone.0262769.s004.xlsx]

## Sheet: Cohort I, Pre
							Force (g)
	Mouse ID	Gender	DOB	DOE	Age	Genotype	0.04	0.16	0.4	1	1.4	2	4
	N7403	F	2017-01-01	2017-11-30	11 months	Rosa-ZsGreen +/+	0	0	0.4	1	0.6	0.6	1
	N7396	F	2017-01-01	2017-11-30	11 months	Rosa-ZsGreen +/+	0	0	0.2	0.4	0.6	0.6	0.8
	N7398	F	2017-01-01	2017-11-30	11 months	Rosa-ZsGreen +/+	0	0.2	0.333333	0.4	0.2	0.6	0.4
							Force (g)						Threshold (g)				Force (g)
							0.04	0.16	0.4	1	1.4	4				Male	0.04	0.16	0.4	1	1.4	4
	R2373	M	2017-08-10	2017-12-13	4 months	Rosa-ZsGreen +/+	0.2	0.8	1	1			0.4			Average	0.275	0.6	0.6	0.690909	0.66	0.5
	R2374	M	2017-08-10	2017-12-13	4 months	Rosa-ZsGreen +/+	0.2	0.4	0.4	0.6	0.7		1.4			N	12	12	12	11	10	4
	R2375	M	2017-08-10	2017-12-13	4 months	Rosa-ZsGreen +/+	0.5	1	1				0.16			SE	0.0697669	0.0825723	0.0825723	0.0579256	0.0884433	0.177951
	R2376	F	2017-08-10	2017-12-13	4 months	Rosa-ZsGreen +/+	0	0	0.1	0.2	0.2	0.3	2
	R2377	F	2017-08-10	2017-12-13	4 months	Rosa-ZsGreen +/+	1	0.9	1				0.16				Force (g)
	R2378	F	2017-08-10	2017-12-13	4 months	Rosa-ZsGreen +/+	0.1	0.2	0.3	0.3	0.3	0.3	2			Female	0.04	0.16	0.4	1	1.4	4
																Average	0.25	0.408333	0.558333	0.554545	0.572727	0.67
	R2274	F	2017-08-01	2017-12-13	4.5 months	TRPV-1-ZsGreen+/+	0.3	0.4	0.7	0.9	1	1	1			N	12	12	12	11	11	10
	R2275	F	2017-08-01	2017-12-13	4.5 months	TRPV-1-ZsGreen+/+	0.3	0.4	0.6	0.6	0.8	1	1			SE	0.0811844	0.0732972	0.0838996	0.0755148	0.0973194	0.105462
	R2279	F	2017-08-01	2017-12-13	4.5 months	TRPV-1-ZsGreen+/+	0.4	0.3	0.9	0.7	0.8	1	1
	R2280	F	2017-08-01	2017-12-13	4.5 months	TRPV-1-ZsGreen+/+	0.4	0.5	0.5	0.6	0.5	1	0.4
	R2276	M	2017-08-01	2017-12-14	4.5 months	TRPV-1-ZsGreen+/+	0	0.2	0.6	0.6	0.7		1
	R2277	M	2017-08-01	2017-12-14	4.5 months	TRPV-1-ZsGreen+/+	0.3	0.7	0.7	0.8	0.8		0.4
	R2278	M	2017-08-01	2017-12-14	4.5 months	TRPV-1-ZsGreen+/+	0.2	0.4	0.3	0.4	0	0	2
	R2272	M	2017-08-01	2017-12-14	4.5 months	TRPV-1-ZsGreen+/+	0.4	0.9	0.7	0.8	0.9		0.4
	R2273	M	2017-08-01	2017-12-14	4.5 months	TRPV-1-ZsGreen+/+	0.5	0.6	0.5	0.7	0.5	0.7	0.16
	R2577	F	2017-10-03	2017-12-14	2.3 months	CHAT-ZsGreen+/+	0	0.3	0.4	0.4	0.1	0.4	2
	R2578	F	2017-10-03	2017-12-14	2.3 months	CHAT-ZsGreen+/+	0.1	0.6	1	1	1		0.4
	R2579	F	2017-10-03	2017-12-14	2.3 months	CHAT-ZsGreen+/+	0.1	0.1	0.3	0.3	0.5	0.5	2
	R2580	F	2017-10-03	2017-12-14	2.3 months	CHAT-ZsGreen+/+	0	0.5	0.4	0.5	0.3	0.3	1
	R2124	F	2017-07-25	2017-12-14	4.6 months	CHAT-ZsGreen+/+	0.3	0.7	0.5	0.6	0.8	0.9	0.4
	R2115	M	2017-07-25	2017-12-14	4.6 months	CHAT-ZsGreen+/+	0.8	1	1	1	1		0.16
	R2116	M	2017-07-25	2017-12-14	4.6 months	CHAT-ZsGreen+/+	0	0.4	0.3	0.5	0.5	0.5	1.4
	R2117	M	2017-07-25	2017-12-14	4.6 months	CHAT-ZsGreen+/+	0	0.2	0.2	0.6	0.7	0.8	1.4
	R2118	M	2017-07-25	2017-12-14	4.6 months	CHAT-ZsGreen+/+	0.2	0.6	0.5	0.6	0.8		0.4

## Sheet: Cohort I, Post
							Force (g)							Threshold (g)							Force (g)
							0.04	0.16	0.4	1	1.4	2	4	Post	Pre	Normalized	Sex			Male/PBS	0.04	0.16	0.4	1	1.4	2
RGs	R2373	M	2017-08-10	2017-12-13	4 months	Rosa-ZsGreen +/+	0.8	0.9	1	1	1	1		0.04	0.4	0.1	M	RGs		Average	0.6	0.58	0.58	0.68	0.62	0.4
	R2374	M	2017-08-10	2017-12-13	4 months	Rosa-ZsGreen +/+	0.6	0.9	0.9	1	1	1		0.04	1.4	0.0285714	M			N	5	5	5	5	5	5
	R2375	M	2017-08-10	2017-12-13	4 months	Rosa-ZsGreen +/+	0.9	1	1	1	1	1		0.04	0.16	0.25	M			SE	0.109545	0.12	0.12	0.0969536	0.182757	0.164317
	R2376	F	2017-08-10	2017-12-13	4 months	Rosa-ZsGreen +/+	0.3	0.3	0.2	0.3	0.1	0.3	No	2	2	1	F	RGs
	R2377	F	2017-08-10	2017-12-13	4 months	Rosa-ZsGreen +/+	0.5	0.9	1	0.8	0.7	1		0.04	0.16	0.25	F				Force (g)
	R2378	F	2017-08-10	2017-12-13	4 months	Rosa-ZsGreen +/+	0.2	0.4	0.3	0.3	0.3	0	No	2	2	1	F			Male/VEGF	0.04	0.16	0.4	1	1.4	2
																				Average	0.542857	0.7	0.728571	0.728571	0.714286	0.657143
TGs	R2274	F	2017-08-01	2017-12-13	4.5 months	TRPV-1-ZsGreen+/+	0.1	0.8	0.7	0.9	0.9	0.9		0.16	1	0.16	F	TGs		N	7	7	7	7	7	7
	R2275	F	2017-08-01	2017-12-13	4.5 months	TRPV-1-ZsGreen+/+	0.2	0.4	0.3	0.2	0.2	0.3	yes	2	1	2	F			SE	0.10202	0.104654	0.116934	0.128571	0.11635	0.119238
	R2279	F	2017-08-01	2017-12-13	4.5 months	TRPV-1-ZsGreen+/+	0.5	0.2	0.2	0.2	0.1	0.1	yes	2	1	2	F
	R2280	F	2017-08-01	2017-12-13	4.5 months	TRPV-1-ZsGreen+/+	0	0.5	0.1	0.3	0.1	0.1	No	2	0.4	5	F
																					Force (g)
	R2276	M	2017-08-01	2017-12-14	4.5 months	TRPV-1-ZsGreen+/+	0.4	0.6	0.4	0.4	0.5	0.5		0.16	1	0.16	M	TGs		Female/PBS	0.04	0.16	0.4	1	1.4	2
	R2277	M	2017-08-01	2017-12-14	4.5 months	TRPV-1-ZsGreen+/+	0.7	0.9	1	1	0.8	0.6		0.04	0.4	0.1	M			Average	0.42	0.56	0.48	0.42	0.36	0.34
	R2278	M	2017-08-01	2017-12-14	4.5 months	TRPV-1-ZsGreen+/+	0.6	0.5	0.4	0.3	0.3	0.4		0.04	2	0.02	M			N	5	5	5	5	5	5
	R2272	M	2017-08-01	2017-12-14	4.5 months	TRPV-1-ZsGreen+/+	0.5	0.6	0.4	0.6	0.7	0.4		0.04	0.4	0.1	M			SE	0.139284	0.128841	0.1772	0.146287	0.146969	0.186011
	R2273	M	2017-08-01	2017-12-14	4.5 months	TRPV-1-ZsGreen+/+	0.5	0.6	0.7	0.5	0.3	0.1	No	0.16	0.16	1	M
CGs	R2577	F	2017-10-03	2017-12-14	2.3 months	CHAT-ZsGreen+/+	0.5	0.7	0.4	0.6	0.7	0.6		0.04	2	0.02	F	CGs			Force (g)
	R2578	F	2017-10-03	2017-12-14	2.3 months	CHAT-ZsGreen+/+	0.6	0.7	1	0.9	0.9	0.8		0.04	0.4	0.1	F			Female/VEGF	0.04	0.16	0.4	1	1.4	2
	R2579	F	2017-10-03	2017-12-14	2.3 months	CHAT-ZsGreen+/+	0.7	0.7	0.7	0.7	0.8	0.9		0.04	2	0.02	F			Average	0.414286	0.642857	0.614286	0.628571	0.614286	0.685714
	R2580	F	2017-10-03	2017-12-14	2.3 months	CHAT-ZsGreen+/+	0.7	0.9	0.8	0.3	0.4	0.5		0.04	1	0.04	F			N	7	7	7	7	7	7
	R2124	F	2017-07-25	2017-12-14	4.6 months	CHAT-ZsGreen+/+	0.7	0.8	1	1	0.9	1		0.04	0.4	0.1	F			SE	0.08289	0.081232	0.122336	0.106266	0.124267	0.11004
	R2115	M	2017-07-25	2017-12-14	4.6 months	CHAT-ZsGreen+/+	0.7	0.9	1	1	1	0.9		0.04	0.16	0.25	M	CGs
	R2116	M	2017-07-25	2017-12-14	4.6 months	CHAT-ZsGreen+/+	0	0.2	0.4	0.4	0.4	0.2	Yes	2	1.4	1.42857	M
	R2117	M	2017-07-25	2017-12-14	4.6 months	CHAT-ZsGreen+/+	0.3	0.4	0.4	0.8	1	0.4	Yes	1	1.4	0.714286	M
	R2118	M	2017-07-25	2017-12-14	4.6 months	CHAT-ZsGreen+/+	0.8	0.3	0.4	0.5	0.1	0.1	No	1	0.4	2.5	M				1st	2nd	both
																				VEGFA	0.402653	0.504762	0.433286
														0.4	0.4	1	M	RG		Saline	1.13381	1.15714	1.14402
														1	1	1	M
														0.16	0.4	0.4	M			Just RGs and TGs	RG	TG
																				VEGFA	0.415476	0.548571
														0.16	1.4	0.114286	F	RG		Saline	0.73	2.1
														1.4	1.4	1	F
																					RGs and TGs			Including CGs
														0.4	0.4	1	F	TG		Sex difference	Female	Male		Female	Male
														2	2	1	F			VEGFA	0.754048	0.258367		0.477857	0.388714
																				Saline	2	1.04167		1.3925	1.07381
														0.16	0.4	0.4	M	TG
														1.4	0.4	3.5	M
														0.16	1.4	0.114286	F	CG
														0.4	0.4	1	F
														0.16	0.4	0.4	M	CG
														0.4	2	0.2	M

## Sheet: Cohort II, Pre
							Force (g)						Threshold (g)
	Mouse ID	Gender	DOB	DOE	Age	Genotype	0.04	0.16	0.4	1	1.4	2
RG	R0161	M	2017-08-10	2017-12-13	4 months	Rosa-ZsGreen +/+	0.2	0.7	0.7	0.7	0.8	1	0.4			Force (g)
	R0162	M	2017-08-10	2017-12-13	4 months	Rosa-ZsGreen +/+	0	0.2	0.9	0.7	0.9	0.9	1		Male	0.04	0.16	0.4	1	1.4	2
	R0163	M	2017-08-10	2017-12-13	4 months	Rosa-ZsGreen +/+	0.3	0.6	0.8	0.7	0.7	0.8	0.4		Average	0.283333	0.533333	0.675	0.533333	0.616667	0.708333
															N	12	12	12	12	12	12
	R0164	F	2017-08-10	2017-12-13	4 months	Rosa-ZsGreen +/+	0	0.4	0.3	0.6	0.5	0.7	1.4		SE	0.066096	0.0655204	0.0462618	0.0666667	0.051981	0.067933
	R0165	F	2017-08-10	2017-12-13	4 months	Rosa-ZsGreen +/+	0.1	0.3	0.2	0.6	0.8	0.6	1.4
																Force (g)
TG	R2499	F	2017-08-01	2017-12-13	4.5 months	TRPV-1-ZsGreen+/+	0.3	0.8	0.9	0.7	1	1	0.4		Female	0.04	0.16	0.4	1	1.4	2
	R2500	F	2017-08-01	2017-12-13	4.5 months	TRPV-1-ZsGreen+/+	0.1	0.3	0.2	0.1	0.2	0.2	2		Average	0.216667	0.55	0.483333	0.583333	0.683333	0.716667
															N	6	6	6	6	6	6
	R2496	M	2017-08-01	2017-12-14	4.5 months	TRPV-1-ZsGreen+/+	0.1	0.6	0.7	0.4	0.5	0.3	0.4		SE	0.0872417	0.105672	0.149257	0.11949	0.127729	0.136151
	R2497	M	2017-08-01	2017-12-14	4.5 months	TRPV-1-ZsGreen+/+	0.2	0.7	0.9	0.7	0.4	0.4	0.4
CG	P7079	F	2017-10-03	2017-12-14	2.3 months	CHAT-ZsGreen+/+	0.2	0.6	0.3	0.5	0.6	0.8	1.4
	P7078	F	2017-10-03	2017-12-14	2.3 months	CHAT-ZsGreen+/+	0.6	0.9	1	1	1	1	0.4
	R2573	M	2017-07-25	2017-12-14	4.6 months	CHAT-ZsGreen+/+	0.1	0.6	0.8	0.9	0.6	1	0.4
	R2575	M	2017-07-25	2017-12-14	4.6 months	CHAT-ZsGreen+/+	0	0.3	0.6	0.2	0.5	0.7	2
AAV inj
TG	N7992	M	2017-08-01	2017-12-14	4.5 months	TRPV-1-ZsGreen+/+	0.6	0.2	0.5	0.4	0.6	0.6
	N7993	M	2017-08-01	2017-12-14	4.5 months	TRPV-1-ZsGreen+/+	0.7	0.6	0.6	0.3	0.8	0.8
	N7994	M	2017-08-01	2017-12-14	4.5 months	TRPV-1-ZsGreen+/+	0.5	0.9	0.7	0.7	0.8	0.8
	N7995	M	2017-08-01	2017-12-14	4.5 months	TRPV-1-ZsGreen+/+	0.3	0.7	0.5	0.2	0.4	0.8
	N7996	M	2017-08-01	2017-12-14	4.5 months	TRPV-1-ZsGreen+/+	0.4	0.3	0.4	0.5	0.4	0.4
						Average	0.261111	0.538889	0.611111	0.55	0.638889	0.711111

## Sheet: Cohort II, Post
							Force (g)						Threshold (g)
	Mouse ID	Gender	DOB	DOE	Age	Genotype	0.04	0.16	0.4	1	1.4	2	Post	Pre	Normalized
RG	R0161	M	2017-08-10	2017-12-13	4 months	Rosa-ZsGreen +/+	0.3	0.5	0.9	0.9	1	1	0.4	0.4	1			Force (g)								Threshold
	R0162	M	2017-08-10	2017-12-13	4 months	Rosa-ZsGreen +/+	0.2	0.3	0.5	0.5	0.4	0.4	1	1	1		Male	0.04	0.16	0.4	1	1.4	2			Female		Male
	R0163	M	2017-08-10	2017-12-13	4 months	Rosa-ZsGreen +/+	0.7	0.7	0.7	0.5	0.5	0.6	0.16	0.4	0.4		Average	0.428571	0.571429	0.728571	0.685714	0.628571	0.642857			Saline	VEGF	Saline	VEGF
																	N	7	7	7	7	7	7
	R0164	F	2017-08-10	2017-12-13	4 months	Rosa-ZsGreen +/+	0.1	0.5	0.3	0.2	0.1	0.2	0.16	1.4	0.114286		SE	0.126706	0.120937	0.0680136	0.0986301	0.0892143	0.115175
	R0165	F	2017-08-10	2017-12-13	4 months	Rosa-ZsGreen +/+	0.1	0.2	0.4	0.6	0.5	0.4	1.4	1.4	1
																		Force (g)
TG	R2499	F	2017-08-01	2017-12-13	4.5 months	TRPV-1-ZsGreen+/+	0.2	0.8	1	0.8	0.8	1	0.4	0.4	1		Female	0.04	0.16	0.4	1	1.4	2
	R2500	F	2017-08-01	2017-12-13	4.5 months	TRPV-1-ZsGreen+/+	0	0	0.1	0.2	0.1	0.3	2	2	1		Average	0.216667	0.516667	0.6	0.633333	0.583333	0.65
																	N	6	6	6	6	6	6
	R2496	M	2017-08-01	2017-12-14	4.5 months	TRPV-1-ZsGreen+/+	0.5	0.9	0.9	0.9	0.8	0.8	0.16	0.4	0.4		SE	0.11949	0.151474	0.157056	0.149815	0.141683	0.144016
	R2497	M	2017-08-01	2017-12-14	4.5 months	TRPV-1-ZsGreen+/+	0	0.1	0.5	0.3	0.5	0.2	1.4	0.4	3.5
CG	P7078	F	2017-10-03	2017-12-14	2.3 months	CHAT-ZsGreen+/+	0.8	1	1	1	1	1	0.16	1.4	0.114286
	P7079	F	2017-10-03	2017-12-14	2.3 months	CHAT-ZsGreen+/+	0.1	0.6	0.8	1	1	1	0.4	0.4	1
	R2573	M	2017-07-25	2017-12-14	4.6 months	CHAT-ZsGreen+/+	1	1	0.9	1	0.8	1	0.16	0.4	0.4
	R2575	M	2017-07-25	2017-12-14	4.6 months	CHAT-ZsGreen+/+	0.3	0.5	0.7	0.7	0.4	0.5	0.4	2	0.2
AAV inj
TG	N7992	M	2017-08-01	2017-12-14	4.5 months	TRPV-1-ZsGreen+/+
	N7993	M	2017-08-01	2017-12-14	4.5 months	TRPV-1-ZsGreen+/+
	N7994	M	2017-08-01	2017-12-14	4.5 months	TRPV-1-ZsGreen+/+
	N7995	M	2017-08-01	2017-12-14	4.5 months	TRPV-1-ZsGreen+/+
	N7996	M	2017-08-01	2017-12-14	4.5 months	TRPV-1-ZsGreen+/+
						Average	0.330769	0.546154	0.669231	0.661538	0.607692	0.646154

## Sheet: AAV 5 and 8 injections
2018-02-13				Force (g)
	Mouse ID	Gender	DOB	0.04	0.16	0.4	1	1.4	2	4	DOE	Age	Genotype	IT injection of	Notes
TG	N7992	M	2017-08-01	0.6	0.2	0.5	0.4	0.6	0.6		2017-12-14	4.5 months	TRPV-1-ZsGreen+/+	AAV5, 5uL	Tail flick, great injection
	N7993	M	2017-08-01	0.7	0.6	0.6	0.3	0.8	0.8		2017-12-14	4.5 months	TRPV-1-ZsGreen+/+	AAV5, 7uL	Tail flick, great injection
	N7994	M	2017-08-01	0.5	0.9	0.7	0.7	0.8	0.8		2017-12-14	4.5 months	TRPV-1-ZsGreen+/+	Mix of AAV 5 and 8, 7.5uL	Tail flick, great injection
	N7995	M	2017-08-01	0.3	0.7	0.5	0.2	0.4	0.8		2017-12-14	4.5 months	TRPV-1-ZsGreen+/+	AAV8, 7.5uL	Tail flick, great injection
	N7996	M	2017-08-01	0.4	0.3	0.4	0.5	0.4	0.4		2017-12-14	4.5 months	TRPV-1-ZsGreen+/+	AAV8, 8uL	Might went a bit deeper. No obvious tail flick
			Average	0.5	0.54	0.54	0.42	0.6	0.68
			SE	0.0707107	0.128841	0.0509902	0.0860233	0.0894427	0.08
4/4/2018 (5 weeks after injection)
	N7992	M	2017-08-01	0	0.1	0.3	0.2	0.3	0.4
	N7993	M	2017-08-01	0.1	0.3	0.6	0.4	0.5	0.4
	N7994	M	2017-08-01	0.1	0.2	0.4	0.9	1	0.9
	N7995	M	2017-08-01	0.1	0	0.1	0.2	0.3	0.2
	N7996	M	2017-08-01	0	0	0.1	0	0.1	0.2
			Average	0.06	0.12	0.3	0.34	0.44	0.42
			SE	0.0244949	0.0583095	0.0948683	0.153623	0.153623	0.128062
	Staining data shows better expression with AAV8. Use 8 for future experiment

## Sheet: AAV8-GiD
Saline	CNO					Pre-AAV Von Frey									Post AAV Von Frey									Post VEGF Von Frey												repeat
						Force (g)									Force (g)						Every mouse got VEGF			Force (g)
Genotype	Mouse ID	Gender	DOB	DOE-1	Age	0.04	0.16	0.4	1	1.4	2	IT AAV8 injection	DOJ	DOE-2	0.04	0.16	0.4	1	1.4	2	VEGF treatment I	VEGF II	VEGF III	0.04	0.16	0.4	1	1.4	2
TRPV-1-ZsGreen+/+	F1	F	2018-01-02	2018-06-26	7 months	0.2	0.2	0.1	0.1	0.3	0.1	AAV8-hSyn-DIO-Gi-DREADD	2018-06-29	2018-08-04	0.1	0.2	0.2	0.1	0.4	0.2	2018-08-06	2018-08-10	2018-08-14	0	0.5	0.4	0.1	0.4	0.2							0.1	0.2	0.6	0.5	0.4	0.3
TRPV-1-ZsGreen+/+	F2	F	2018-01-02	2018-06-26	7 months	0.5	0.5	1	0.7	0.9	1	AAV8-hSyn-DIO-Gi-DREADD	2018-06-29	2018-08-04	0.9	1	1	1	1	1	2018-08-06	2018-08-10	2018-08-14	1	1	1	1	1	1	super hyper always moving leave out						0.9	0.7	0.9	0.9	1	1
TRPV-1-ZsGreen+/+	F3	F	2018-01-02	2018-06-26	7 months	0.4	0.1	0.3	0.4	0.2	0	AAV8-hSyn-DIO-Gi-DREADD	2018-06-29	2018-08-04	0	0.5	0.4	0.3	0.5	0.4	2018-08-06	2018-08-10	2018-08-14	0	0.1	0.2	0	0	0.1							0.6	0.4	0.2	0.3	0.4
TRPV-1-ZsGreen+/+	F4	F	2018-01-02	2018-06-26	7 months	0.2	0	0.3	0.3	0.1	0.1	AAV8-hSyn-DIO-Gi-DREADD	2018-06-29	2018-08-04	0.3	0.6	1	0.6	0.6	0.6	2018-08-06	2018-08-10	2018-08-14	0.1	0	0.2	0.1	0.1	0.1							0.3	0.1	0.4	0.5	0.4	0.7
TRPV-1-ZsGreen+/+	M1	M	2018-01-02	2018-06-26	7 months	0.1	0	0.4	0.1	0.3	0.4	AAV8-hSyn-DIO-Gi-DREADD	2018-06-29	2018-08-04	0.5	0.4	0.5	0.4	0.3	0.7	2018-08-06	2018-08-10	2018-08-14	0.4	0.6	0.5	0.7	0.5	0.6							0.2	0.4	0.4	0.5	0.6	0.5
TRPV-1-ZsGreen+/+	M2	M	2018-01-02	2018-06-26	7 months	0.3	0.3	0.4	0.1	0.2	0.4	AAV8-hSyn-DIO-Gi-DREADD	2018-06-29	2018-08-04	0.3	0.4	0.3	0.5	0.4	0.4	2018-08-06	2018-08-10	2018-08-14	0.6	0.4	0.4	0.6	0.5	0.4							0.1	0.1	0.4	0.1	0.5	0.3
TRPV-1-ZsGreen+/+	M3	M	2018-01-02	2018-06-26	7 months	0.4	0.1	0.3	0.1	0.2	0.2	AAV8-hSyn-DIO-Gi-DREADD	2018-06-29	2018-08-04	0.1	0.5	0.6	0.4	0.3	0.5	2018-08-06	2018-08-10	2018-08-14	0.3	0.4	0.8	0.7	0.4	0.1							0.3	0.4	0.8	0.5	0.8	0.8
TRPV-1-ZsGreen+/+	M4	M	2018-01-02	2018-06-26	7 months	0.4	0.4	0.5	0.2	0.3	0.1	AAV8-hSyn-DIO-Gi-DREADD	2018-06-29	2018-08-04	0.3	0.4	0.7	0.5	0.7	1	2018-08-06	2018-08-10	2018-08-14	0	0.6	0.5	0.5	0.1	0.2							0.2	0.8	0.9	0.6	1	0.8
TRPV-1-ZsGreen+/+	M5	M	2018-01-02	2018-06-26	7 months	0.1	0.4	0.6	0.6	0.6	0.7	AAV8-hSyn-DIO-mCherry	2018-06-29	2018-08-04	0	0.5	0.5	0.6	0.7	0.9	2018-08-06	2018-08-10	2018-08-14	0.1	0.3	0.4	0.3	0.4	0.7							0.6	0.7	0.8	0.5	0.6	0.3
TRPV-1-ZsGreen+/+	M6	M	2018-01-02	2018-06-26	7 months	0.4	0.2	0.2	0.3	0.5	0.7	AAV8-hSyn-DIO-mCherry	2018-06-29	2018-08-04	0.3	0.3	0.9	0.3	0.8	0.5	2018-08-06	2018-08-10	2018-08-14	0.2	0.4	0.5	0.7	0.7	0.8							0.4	0.6	0.9	0.9	0.9	0.6
TRPV-1-ZsGreen+/+	M7	M	2018-01-02	2018-06-26	7 months	0	0.2	0.5	0.5	0.4	0.5	AAV8-hSyn-DIO-mCherry	2018-06-29	2018-08-04	0.3	0.3	0.5	0.5	0.4	0.7	2018-08-06	2018-08-10	2018-08-14	0.5	0.3	0.6	0.8	0.1	0.3							0	0.6	0.5	0.4	0.1	0.7
				Average	Saline	0.218182	0.245455	0.436364	0.254545	0.354545	0.409091
					CNO	0.136364	0.172727	0.281818	0.281818	0.290909	0.390909
						Pre-AAV Von Frey									Post AAV Von Frey									Post VEGF Von Frey
						Force (g)									Force (g)						Every mouse got VEGF			Force (g)
Genotype	Mouse ID	Gender	DOB	DOE	Age	0.04	0.16	0.4	1	1.4	2	IT AAV8 injection	DOJ	DOE-2	0.04	0.16	0.4	1	1.4	2	VEGF treatment I	VEGF II	VEGF III	0.04	0.16	0.4	1	1.4	2
TRPV-1-ZsGreen+/+	F1	F	2018-01-02	2018-06-27	7 months	0	0	0.1	0.1	0	0.1	AAV8-hSyn-DIO-Gi-DREADD	2018-06-29	2018-08-03	0	0	0.2	0	0	0	2018-08-06	2018-08-10	2018-08-14	0	0.1	0.3	0	0	0.2
TRPV-1-ZsGreen+/+	F2	F	2018-01-02	2018-06-27	7 months	0.2	0.5	0.6	0.4	0.8	1	AAV8-hSyn-DIO-Gi-DREADD	2018-06-29	2018-08-03	0.2	0.2	0.4	0.6	1	1	2018-08-06	2018-08-10	2018-08-14	0.5	0.5	0.9	1	1	1	super hyper always moving leave out
TRPV-1-ZsGreen+/+	F3	F	2018-01-02	2018-06-27	7 months	0	0.2	0.2	0	0.3	0.3	AAV8-hSyn-DIO-Gi-DREADD	2018-06-29	2018-08-03	0.3	0.4	0.1	0.3	0.2	0.2	2018-08-06	2018-08-10	2018-08-14	0.3	0.6	0.4	0.5	0.2	0.4
TRPV-1-ZsGreen+/+	F4	F	2018-01-02	2018-06-27	7 months	0.3	0.1	0.4	0.1	0.1	0.4	AAV8-hSyn-DIO-Gi-DREADD	2018-06-29	2018-08-03	0.1	0.2	0.2	0.2	0.3	0	2018-08-06	2018-08-10	2018-08-14	0.5	0.4	0.8	0.1	0.3	0
TRPV-1-ZsGreen+/+	M1	M	2018-01-02	2018-06-27	7 months	0.1	0	0.2	0.2	0.2	0.2	AAV8-hSyn-DIO-Gi-DREADD	2018-06-29	2018-08-03	0.1	0	0.3	0.2	0	0	2018-08-06	2018-08-10	2018-08-14	0.1	0.3	0.3	0.4	0.3	0
TRPV-1-ZsGreen+/+	M2	M	2018-01-02	2018-06-27	7 months	0	0.1	0.1	0	0	0.2	AAV8-hSyn-DIO-Gi-DREADD	2018-06-29	2018-08-03	0.1	0.1	0.4	0.2	0	0	2018-08-06	2018-08-10	2018-08-14	0.1	0.2	0.1	0.1	0.3	0
TRPV-1-ZsGreen+/+	M3	M	2018-01-02	2018-06-27	7 months	0.1	0.3	0.2	0.2	0.2	0.2	AAV8-hSyn-DIO-Gi-DREADD	2018-06-29	2018-08-03	0	0.5	0.6	0.1	0	0	2018-08-06	2018-08-10	2018-08-14	0.4	0.1	0.3	0.1	0	0.1
TRPV-1-ZsGreen+/+	M4	M	2018-01-02	2018-06-27	7 months	0	0.1	0	0.1	0.2	0.6	AAV8-hSyn-DIO-Gi-DREADD	2018-06-29	2018-08-03	0	0.2	0.1	0	0.1	0.1	2018-08-06	2018-08-10	2018-08-14	0.2	0.2	0	0	0.1	0.3
TRPV-1-ZsGreen+/+	M5	M	2018-01-02	2018-06-27	7 months	0	0.1	0.4	0.4	0.5	0.4	AAV8-hSyn-DIO-mCherry	2018-06-29	2018-08-03	0.4	0.7	0.6	0.6	0.7	0.6	2018-08-06	2018-08-10	2018-08-14	0.6	0.8	0.6	0.8	0.7	1
TRPV-1-ZsGreen+/+	M6	M	2018-01-02	2018-06-27	7 months	0.2	0.4	0.6	0.5	0.4	0.5	AAV8-hSyn-DIO-mCherry	2018-06-29	2018-08-03	0.2	0.7	0.8	0.5	0.4	0.4	2018-08-06	2018-08-10	2018-08-14	0.8	0.5	0.9	0.8	0.7	0.5
TRPV-1-ZsGreen+/+	M7	M	2018-01-02	2018-06-27	7 months	0	0.4	0.5	0.5	0.4	0.7	AAV8-hSyn-DIO-mCherry	2018-06-29	2018-08-03	0.4	0.5	0.3	0.3	0.5	0.6	2018-08-06	2018-08-10	2018-08-14	0.1	0.7	0.9	0.7	0.6	1
				Female	Saline	0.25	0.25	0.425	0.225	0.4	0.45
					CNO	0.2	0.15	0.325	0.3	0.275	0.3
				Male	Saline	0.2	0.242857	0.442857	0.271429	0.328571	0.385714
					CNO	0.1	0.185714	0.257143	0.271429	0.3	0.442857
