# Supplementary material for: Pharmacogenetic inhibition of lumbosacral sensory neurons alleviates visceral hypersensitivity in a mouse model of chronic pelvic pain
Source: PLoS One. 2022 Jan 25;17(1):e0262769. doi: 10.1371/journal.pone.0262769 (PMC8789164; doi:10.1371/journal.pone.0262769)
Supplement: S2 Data — (XLSX) [file pone.0262769.s005.xlsx]

## Sheet: Filter paper analysis
							Pre						Post							Pre	combined	182.594	1320.95	female	182.594	1320.95	male	33.13	28.48	Post	combined	3922.62	1445.63	female	3922.62	1445.63	male	941.577	9.976
	ID	Gender	Geno	Treatment	Age (month)	Cohort	Area (mm2)	Perimeter (mm)	Circularity	AR	Round	Solidity	Area (mm2)	Perimeter (mm)	Circularity	AR	Round	Solidity				33.591	795.455		33.591	795.455		18.279	3.439			791.131	2039.36		791.131	2039.36		981.095	1.743		Pre Count		Total count	Female	Male
	R2376	F	RG	VEGF165	4.5	I	1320.95	136.581	0.89	1.131	0.884	0.979	1445.63	150.316	0.804	1.669	0.599	0.987				529.812	1427.97		529.812	1427.97		5.234	2.288			3370.51	4270.82		3370.51	4270.82		232.983	505.713			PBS Group	207	30	177
							795.455	109.841	0.829	1.273	0.785	0.974	2039.36	172.102	0.865	1.327	0.754	0.981				4077.18	47.17		4077.18	47.17		5.759	4.749			952.152	481.81		952.152	481.81		412.659	644.343			VEGF Group	163	53	110
							1427.97	137.825	0.945	1.616	0.619	1	4270.82	239.731	0.934	1.138	0.879	0.993				973.5	15.932		973.5	15.932		7.542	3.453			488.996	1204.07		488.996	1204.07		1746.41	425.285
	R2377	F	RG	VEGF165	4.5	I	47.17	24.387	0.997	1.127	0.887	1	481.81	77.91	0.997	1.111	0.9	1				232.642	13.811		232.642	13.811		22.568	4.868			723.38	559.506		723.38	559.506		1314.72	3.487		No of mice		Total count	Female	Male
							15.932	14.144	1	1.07	0.935	1	1204.07	123.498	0.992	1.197	0.835	1				9.557	3962.19		9.557	3962.19		4.313	3.669			1122.57	693.971		1122.57	693.971		1463.82	11.38			PBS Group	17	8	9
							13.811	13.169	1	1.079	0.927	1	559.506	113.603	0.545	3.387	0.295	0.971				1727.76	13.811		1727.76	13.811		2.448	4.868			27.674	732.707		27.674	732.707		643.583	33.607			VEGF Group	19	9	10
							3962.19	251.943	0.784	1.419	0.705	0.966	693.971	100.129	0.87	1.216	0.822	0.984				1274.37	10.871		1274.37	10.871		20.423	2.278			13.701	41.064		13.701	41.064		48.731	0.823
							13.811	13.169	1	1.079	0.927	1	732.707	111.561	0.74	1.945	0.514	0.984				1682.78	6.46		1682.78	6.46		4.616	1.247			1.018	10.755		1.018	10.755		1718.84	1.065		Averaged count per mice		Total count	Female	Male
							10.871	11.706	0.997	1	1	1										2460.27	3962.19		2460.27	3962.19		6.376	6.044			1.296	9.491		1.296	9.491		852.243	1.259			PBS Group	12.1765	3.75	19.6667
							6.46	9.023	0.997	1.177	0.85	1										5.04	7.435		5.04	7.435		3.311	35.638			1.412	7.44		1.412	7.44		1680.43	1.937			VEGF Group	8.57895	5.88889	11
							3962.19	251.943	0.784	1.419	0.705	0.966										535.896	12.62		535.896	12.62		8.061	41.658			667.473	10.373		667.473	10.373		27.906	1.743
	R2378	F	RG	PBS	4.5	I	182.594	48.506	0.975	1.376	0.727	1	3922.62	242.843	0.836	1.819	0.55	0.993				3116.18	14.921		3116.18	14.921		10.969	4.868			547.214	2755.39		547.214	2755.39		1.89	1.55		Pre Count	Female		Male
							33.591	21.153	0.943	1.638	0.61	1	791.131	100.992	0.975	1.379	0.725	1				465.418	5.017		465.418	5.017		11.366	1495.24			1122.18	1301.76		1122.18	1301.76		1.469	10.073			PBS Group	VEGF Group	PBS Group	VEGF Group
							529.812	89.982	0.822	1.675	0.597	0.979	3370.51	228.818	0.809	2.553	0.392	1				199.133	6.118		199.133	6.118		5.471	2608.46			1943.13	690.499		1943.13	690.499		0.841	270.069			4	3	18	3
							4077.18	246.373	0.844	1.512	0.661	0.987										16.232	2.447		16.232	2.447		4.221	28.959			1849.74	716.933		1849.74	716.933		1.198	67.36			4	8	9	13
	R2373	M	RG	VEGF165	4.5	I	28.48	18.917	1	1.079	0.927	1	9.976	11.243	0.992	1.191	0.84	1				72.254	76.099		72.254	76.099		7.628	9.084			689.353	876.288		689.353	876.288		1.198	3.438			3	10	40	29
							3.439	6.548	1	1	1	1	1.743	4.644	1	1.119	0.893	1				4.058	131.741		4.058	131.741		302.633	179.676			564.381	920.815		564.381	920.815		2.108	1.913			3	10	14	6
							2.288	5.336	1	1	1	1	505.713	84.152	0.897	1.187	0.843	0.982				4.161	3348.86		4.161	3348.86		6.047	2.582			297.244	1101.92		297.244	1101.92		1.106	1.259			7	1	15	15
													644.343	103.923	0.75	1.953	0.512	0.98				3837.95	2002.44		3837.95	2002.44		46.786	2.306			1639.81	235.095		1639.81	235.095		3.111	213.46			3	1	2	15
													425.285	78.644	0.864	1.431	0.699	0.984				247.992	1852.31		247.992	1852.31		4.636	3.677			775.942	340.559		775.942	340.559		0.714	48.522			3	0	14	4
													3.487	6.599	1	1.065	0.939	1				1284.86	104.189		1284.86	104.189		2.371	5.879			1081.88	705.883		1081.88	705.883		1.959	698.532			3	7	9	19
													11.38	11.977	0.997	1.132	0.883	1				3197.79	31.054		3197.79	31.054		3.782	40.25			979.258	404.353		979.258	404.353		1.106	4.915				13	56	0
													33.607	20.532	1	1.047	0.955	1				4782.87	3.393		4782.87	3.393		448.688	99.032			499.351	606.962		499.351	606.962		0.783	5.811						6
													0.823	3.177	1	1.144	0.874	1				1884.45	1829.03		1884.45	1829.03		1331.14	111.546			1787.33	717.803		1787.33	717.803		0.807	2.324		Average	3.75	5.88889	19.6667	11
													1.065	3.666	0.996	1.12	0.893	1				4258.01	1552.92		4258.01	1552.92		499.914	11.344			409.853	948.102		409.853	948.102		1.371	49.321
													1.259	3.911	1	1	1	1				3336.11	16.676		3336.11	16.676		1.701	40.464			940.599	653.973		940.599	653.973		163.448	27.409
													1.937	4.888	1	1.227	0.815	1				2440.74	956.025		2440.74	956.025		10.181	2.306			1408	969.225		1408	969.225		11.12	17.143		Post Count		Total count	Female	Male
													1.743	4.644	1	1.119	0.893	1				1229.91	568.415		1229.91	568.415		1.389	4.381			206.436	672.669		206.436	672.669		662.556	3.269			PBS Group	141	49	92
													1.55	4.4	1	1	1	1				33.13	691.5			691.5		0.671	1.741			1517.77	843.819		1517.77	843.819		31.386	2.082			VEGF Group	293	48	245
													10.073	11.243	1	1	1	1				18.279	1241.91			1241.91		0.838	54.147			3258.57	881.483		3258.57	881.483		27.119	3.22
													270.069	58.295	0.999	1.083	0.923	1				5.234	4175.35			4175.35		1.282	22.503			6.669	1142.81		6.669	1142.81		22.444	11.961		No of mice		Total count	Female	Male
													67.36	29.086	1	1.018	0.982	1				5.759	7.947			7.947		22.428	4.507			6.317	2432.6		6.317	2432.6		1.634	359.172			PBS Group	18	8	10
													3.438	6.599	0.992	1.255	0.797	1				7.542	51.578			51.578		1.03	21.379			3.656	415.354		3.656	415.354		2.916	57.505			VEGF Group	19	9	10
													1.913	4.888	1	1	1	1				22.568	19.647			19.647		2.677	3.677			11.01	589.183		11.01	589.183		28.186	24.019
													1.259	3.911	1	1	1	1				4.313	34.803			34.803		1.282	5.349			4.693	796.902		4.693	796.902		241.237	768.113		Averaged count per mice		Total count	Female	Male
													213.46	51.818	0.999	1.078	0.927	1				2.448	1.728			1.728		2.036	3.32			1.186	531.477		1.186	531.477		616.797	833.578			PBS Group	7.83333	6.125	9.2
													48.522	24.687	1	1.02	0.98	1				20.423	555.531			555.531		1.282	24.509			12.097	742.566		12.097	742.566		89.337	1183.18			VEGF Group	15.4211	5.33333	24.5
													698.532	101.274	0.856	1.034	0.967	0.981				4.616	4273.98			4273.98		3.402	42.262			5.558	1993.53		5.558	1993.53		3.45	808.424
													4.915	7.822	1	1	1	1				6.376	1075.73			1075.73		4.234	4.957			10.769	2097.47		10.769	2097.47		437.692	853.556		Post Count	Female		Male
													5.811	8.555	0.998	1.068	0.937	1				3.311	1200.97			1200.97		8.815	5.533			12.152	70.305		12.152	70.305		382.333	539.679			PBS Group	VEGF Group	PBS Group	VEGF Group
													2.324	5.377	1	1	1	1				8.061	408.088			408.088		3.713	61.998			14.252	3203.71		14.252	3203.71		2035.44	1646.83			3	8	7	38
													49.321	24.931	0.997	1.125	0.889	1				10.969	5.462			5.462		7.246	84.939			2194	1925.96		2194	1925.96		422.393	1172.96			11	11	5	8
													27.409	18.576	0.998	1.114	0.898	1				11.366	187.702			187.702		13.726	1.47			3468.89	717.878		3468.89	717.878		2.054	276.272			10	7	14	19
													17.143	14.665	1	1.064	0.94	1				5.471	247.55			247.55		1.533	11.915			1560.44	344.436		1560.44	344.436		1.224	1248.15			3	5	10	83
													3.269	6.355	1	1	1	1				4.221	53.432			53.432		10.804	5.48			1768.67	2509.61		1768.67	2509.61		79.772	2.33			4	0	0	9
													2.082	5.133	0.993	1.105	0.905	1				7.628	98.224			98.224		2.677	1.352			3254.22	3915.92		3254.22	3915.92		13.36	1.596			12	3	9	20
													3.22	6.355	1	1.156	0.865	1				302.633	2606.4			2606.4		6.552	1.306			5282.02	9.976		5282.02			20.66	2.995			3	8	21	6
													11.961	12.221	1	1	1	1				6.047	959.404			959.404		1.809	1850.91			941.577	1.743					25.031	1.445			3	3	8	11
													359.172	67.216	0.999	1.068	0.936	1				46.786	1446.89			1446.89		4.683	1553.11			981.095	505.713					52.787	113.489				3	17	41
													57.505	26.887	1	1.036	0.966	1				4.636	417.235			417.235		1.533	3.512			232.983	644.343					19.364	7.108						3
													24.019	17.354	1	1.03	0.971	1				2.371	1280.64			1280.64		1.282	2.452			412.659	425.285					3.099	21.451		Average	6.125	5.33333	10.1111	23.8
													768.113	103.94	0.893	1.354	0.738	0.986				3.782	28.48					2.036	274.347			1746.41	3.487					1.736	27.865
													833.578	115.314	0.788	1.712	0.584	0.984				448.688	3.439					2.677	406.087			1314.72	11.38					17.676	8.669
	R2374	M	RG	VEGF165	4.5	I	4.749	7.784	0.985	1.281	0.781	1	1183.18	137.66	0.785	1.965	0.509	0.987				1331.14	2.288					3.821	2125.55			1463.82	33.607					39.958	1.491
							3.453	6.568	1	1.065	0.939	1	808.424	113.527	0.788	1.912	0.523	0.984				499.914	4.749					10.121	4.479			643.583	0.823					2.074	98.528			3.75	5.88889	19.6667	11
							4.868	7.784	1	1	1	1	853.556	103.786	0.996	1.141	0.877	1				1.701	3.453					27.452	4.609			48.731	1.065					2.532	5.284			6.125	5.33333	10.1111	23.8
							3.669	6.811	0.994	1.15	0.869	1	539.679	87.865	0.878	2.071	0.483	1				10.181	4.868					13.726	264.652			1718.84	1.259					46.204	6.432
							4.868	7.784	1	1	1	1	1646.83	153.386	0.88	1.401	0.714	0.988				1.389	3.669					12.217	3.347			852.243	1.937					8.32	40.012
							2.278	5.352	1	1.201	0.833	1	1172.96	133.232	0.83	1.309	0.764	0.979				0.671	4.868					3.042	42.432			1680.43	1.743					45.951	0.722
							1.247	3.892	1	1	1	1	276.272	71.335	0.682	1.614	0.62	0.937				0.838	2.278					2.036	11.433			27.906	1.55					40.477	2.61
							6.044	8.757	0.99	1.256	0.796	1	1248.15	137.241	0.833	1.465	0.683	0.985				1.282	1.247					2.395	4.715			1.89	10.073					28.443	1.911
							35.638	21.163	1	1.071	0.933	1										22.428	6.044					4.683	12.022			1.469	270.069					6.167	1.387
							41.658	22.866	1	1	1	1										1.03	35.638					4.683	16.36			0.841	67.36					6.656	31.134
							4.868	7.784	1	1	1	1										2.677	41.658					3.821	6.53			1.198	3.438					185.654	740.512
							1495.24	158.738	0.746	1.674	0.597	0.98										1.282	4.868					40.106	232.245			1.198	1.913					580.992	529.287
							2608.46	200.114	0.819	1.295	0.772	0.98										2.036	1495.24					83.841	10.626			2.108	1.259					82.851	163.193
	R2375	M	RG	PBS	4.5	I	33.13	20.387	1	1.024	0.976	1	941.577	138.688	0.615	2.516	0.397	0.934				1.282	2608.46					4.178	31.518			1.106	213.46					87.767	3.215
							18.279	15.35	0.975	1.369	0.73	1	981.095	113.668	0.954	1.545	0.647	1				3.402	28.959					3.942	3.654			3.111	48.522					10.016	1.491
							5.234	8.275	0.961	1.547	0.646	1	232.983	54.11	1	1.014	0.987	1				4.234	9.084					3.611	3.4			0.714	698.532					11.567	1.328
							5.759	8.634	0.971	1.4	0.714	1	412.659	72.268	0.993	1.187	0.842	1				8.815	179.676					4.178	8.15			1.959	4.915					80.197	1.107
							7.542	9.714	1	1.081	0.925	1	1746.41	162.901	0.827	1.581	0.633	0.985				3.713	2.582					3.186	4.609			1.106	5.811					1.976	6.128
							22.568	17.269	0.951	1.572	0.636	1	1314.72	136.35	0.889	1.249	0.8	0.979				7.246	2.306					4.72	2.994			0.783	2.324					7.179	1.118
							4.313	7.435	0.98	1.385	0.722	1	1463.82	154.296	0.773	1.417	0.706	0.976				13.726	3.677					9.016	826.206			0.807	49.321					385.078	0.606
							2.448	5.516	1	1.078	0.928	1										1.533	5.879					24.688	405.321			1.371	27.409					1.717	0.565
							20.423	16.07	0.994	1.161	0.862	1										10.804	40.25					2.219	11.15			163.448	17.143					28.497	0.722
							4.616	7.675	0.985	1.281	0.781	1										2.677	99.032					593.294	1.886			11.12	3.269					3.649	2.033
							6.376	8.994	0.991	1.274	0.785	1										6.552	111.546					1922.62	114.802			662.556	2.082					552.327	0.909
							3.311	6.476	0.992	1.255	0.797	1										1.809	11.344					31.792	977.83			31.386	3.22					283.21	0.722
							8.061	10.074	0.998	1.153	0.867	1										4.683	40.464					12.486	2022.57			27.119	11.961					478.901	0.792
							10.969	11.872	0.978	1.356	0.737	1										1.533	2.306					4.174	1263.2			22.444	359.172					586.5	1.328
							11.366	11.94	1	1.062	0.942	1										1.282	4.381					1.509	21.984			1.634	57.505					698.963	1.165
							5.471	8.322	0.993	1.091	0.917	1										2.036	1.741					2.24	2.166			2.916	24.019					7.309	1.445
							4.221	7.236	1	1	1	1										2.677	54.147					38.8	1441.7			28.186	768.113					5.592	1.002
							7.628	9.769	1	1.081	0.925	1										3.821	22.503					2.24	4.481			241.237	833.578					24.944	2.819
	R2577	F	CG	VEGF165	2	I	7.435	9.712	0.99	1.249	0.8	1	41.064	22.801	0.993	1.185	0.844	1				10.121	4.507					3.183	14.063			616.797	1183.18					9.682	1.311
							12.62	12.59	1	1.058	0.945	1	10.755	11.643	0.997	1	1	1				27.452	21.379					3.136	2.503			89.337	808.424					7.309	1.025
							14.921	13.669	1	1	1	1	9.491	10.916	1	1.049	0.953	1				13.726	3.677					10.587	22.119			3.45	853.556					15.215	1.328
							5.017	7.913	1	1	1	1	7.44	9.824	0.969	1.45	0.69	1				12.217	5.349					4.48	9.486			437.692	539.679					76.824	0.652
							6.118	8.753	1	1.075	0.93	1	10.373	11.401	1	1.137	0.879	1				3.042	3.32					8.984	5.125			382.333	1646.83					802.622	1.328
							2.447	5.515	1	1.078	0.928	1	2755.39	189.93	0.96	1.502	0.666	1				2.036	24.509					32.752	936.993			2035.44	1172.96					3050.85	13.368
							76.099	30.934	0.999	1.064	0.94	1	1301.76	128.318	0.993	1.177	0.85	1				2.395	42.262					7.286	1032.27			422.393	276.272						1.491
							131.741	40.766	0.996	1.138	0.879	1	690.499	96.336	0.935	1.067	0.937	0.991				4.683	4.957					1272.78	1383.53			2.054	1248.15						1.637
							3348.86	221.321	0.859	1.444	0.692	0.988	716.933	94.965	0.999	1.072	0.933	1				4.683	5.533					45.272	3.528			1.224	2.33						0.722
							2002.44	179.081	0.785	1.48	0.676	0.978	876.288	120.241	0.762	2.042	0.49	0.975				3.821	61.998					2.476	11.25			79.772	1.596						8.644
													920.815	152.788	0.496	3.645	0.274	0.946				40.106	84.939					1012.91	2.932			13.36	2.995						0.652
	R2578	F	CG	VEGF165	3	I	1852.31	164.144	0.864	1.173	0.853	0.977	1101.92	125.458	0.88	2.062	0.485	1				83.841	1.47					876.917	1.907			20.66	1.445						1.031
							104.189	36.649	0.975	1.375	0.727	1	235.095	54.39	0.999	1.083	0.923	1				4.178	11.915					131.354	1.907			25.031	113.489						1.025
							31.054	19.771	0.998	1.051	0.952	1	340.559	65.993	0.983	1.304	0.767	1				3.942	5.48					979.1	6.483			52.787	7.108						15.302
							3.393	6.51	1	1.065	0.939	1	705.883	105.637	0.795	2.657	0.376	1				3.611	1.352					2.421	647.379			19.364	21.451						0.652
							1829.03	165.22	0.842	1.12	0.893	0.979	404.353	75.42	0.893	1.971	0.507	1				4.178	1.306					4.081	462.496			3.099	27.865						15.587
							1552.92	160.852	0.754	1.64	0.61	0.978	606.962	103.518	0.712	2.098	0.477	0.971				3.186	1850.91					3.551	185.806			1.736	8.669						10.042
							16.676	14.467	1	1.108	0.902	1	717.803	109.315	0.755	1.801	0.555	0.982				4.72	1553.11					2.836	855.489			17.676	1.491						18.016
							956.025	124.109	0.78	1.81	0.553	0.985										9.016	3.512					1.476	1368.48			39.958	98.528						120.649
							568.415	89.545	0.891	1.249	0.801	0.986										24.688	2.452					2.583	58.854			2.074	5.284						3.099
							691.5	104.03	0.803	1.76	0.568	0.976										2.219	274.347					3.113	22.942			2.532	6.432						1.328
	R2579	F	CG	VEGF165	3	I	1241.91	135.471	0.85	1.041	0.96	0.985	948.102	121.204	0.811	1.529	0.654	0.984				593.294	406.087					657.36	633.316			46.204	40.012						13.275
													653.973	103.67	0.765	1.898	0.527	0.978				1922.62	2125.55					1171.94	880.819			8.32	0.722						53.326
													969.225	114.529	0.929	1.73	0.578	1				31.792	4.479					621.337	3177.22			45.951	2.61						142.486
													672.669	97.862	0.883	1.387	0.721	0.987				12.486	4.609					1.891				40.477	1.911						0.967
													843.819	128.961	0.638	2.276	0.439	0.965				4.174	264.652					103.626				28.443	1.387						217.498
	R2580	F	CG	PBS	3	I	973.5	116.847	0.896	1.107	0.903	0.985	952.152	122.131	0.802	1.718	0.582	0.983				1.509	3.347					1.508				6.167	31.134						0.909
							232.642	59.874	0.815	1.424	0.702	0.974	488.996	83.802	0.875	1.252	0.799	0.988				2.24	42.432					2.002				6.656	740.512						0.88
							9.557	11.032	0.987	1.298	0.77	1	723.38	108.706	0.769	1.785	0.56	0.986				38.8	11.433					5.171				185.654	529.287						1.212
							1727.76	158.09	0.869	1.338	0.747	0.985	1122.57	129.54	0.841	1.614	0.62	0.988				2.24	4.715					0.872				580.992	163.193						0.559
													27.674	18.639	1	1.026	0.975	1				3.183	12.022					1.861				82.851	3.215						1.025
													13.701	13.143	0.997	1.113	0.898	1				3.136	16.36					1.614				87.767	1.491						1.445
													1.018	3.585	0.996	1.12	0.893	1				10.587	6.53					4.853				10.016	1.328						3.565
													1.296	4.062	0.987	1.414	0.707	1				4.48	232.245					63.14				11.567	1.107						0.798
													1.412	4.301	0.959	1.564	0.639	1				8.984	10.626					1.131				80.197	6.128						6.699
													667.473	92.49	0.981	1.327	0.754	1				32.752	31.518					755.403				1.976	1.118						132.526
													547.214	84.394	0.965	1.457	0.686	1				7.286	3.654					63.068				7.179	0.606						4.363
	R2124	F	CG	PBS	5	I	1274.37	134.569	0.884	1.318	0.759	0.987	1122.18	122.256	0.943	1.625	0.615	1				1272.78	3.4					7.511				385.078	0.565						1.841
							1682.78	153.7	0.895	1.159	0.863	0.986	1943.13	241.094	0.42	5.028	0.199	0.967				45.272	8.15					2.051				1.717	0.722						2.627
							2460.27	224.528	0.613	2.665	0.375	0.982	1849.74	159.127	0.918	1.803	0.555	1				2.476	4.609					9.085				28.497	2.033						1.311
													689.353	93.147	0.998	1.087	0.92	1				1012.91	2.994					1.908				3.649	0.909						2.848
													564.381	89.971	0.876	1.382	0.723	0.971				876.917	826.206					3.982				552.327	0.722						2.54
													297.244	72.387	0.713	1.971	0.507	0.957				131.354	405.321					3.171				283.21	0.792						8.644
													1639.81	143.602	0.999	1.056	0.947	1				979.1	11.15					3.434				478.901	1.328						1.031
													775.942	102.608	0.926	1.746	0.573	1				2.421	1.886					3.171				586.5	1.165						1.386
													1081.88	125.32	0.866	1.359	0.736	0.982				4.081	114.802					32.237				698.963	1.445						1.491
													979.258	146.052	0.577	2.843	0.352	0.959				3.551	977.83					3.171				7.309	1.002						35.473
	R2115	M	CG	VEGF165	5	I	28.959	19.081	0.999	1	1	1	2.33	5.395	1	1.132	0.883	1				2.836	2022.57					3.434				5.592	2.819						0.501
							9.084	10.733	0.991	1.14	0.877	1	1.596	4.436	1	1.048	0.954	1				1.476	1263.2					6.7				24.944	1.311						0.909
							179.676	48.657	0.954	1.55	0.645	1	2.995	6.115	1	1.034	0.967	1				2.583	21.984					12.852				9.682	1.025						1.247
							2.582	5.724	0.99	1	1	1	1.445	4.316	0.975	1.237	0.808	1				3.113	2.166					11.445				7.309	1.328						0.815
							2.306	5.367	1	1.132	0.883	1	113.489	37.767	1	1.019	0.981	1				657.36	1441.7					70.269				15.215	0.652						3.295
							3.677	6.798	1	1.105	0.905	1	7.108	9.472	0.996	1.195	0.837	1				1171.94	4.481					162.707				76.824	1.328						1.19
							5.879	8.586	1	1	1	1	21.451	16.426	0.999	1.044	0.957	1				621.337	14.063					1692.88				802.622	13.368						16.843
							40.25	24.328	0.855	2.237	0.447	1	27.865	18.704	1	1.026	0.975	1				1.891	2.503					2.671				3050.85	1.491						1.648
							99.032	42.424	0.691	1.647	0.607	0.953	8.669	10.431	1	1.021	0.979	1				103.626	22.119					1.276					1.637						14.12
							111.546	37.685	0.987	1.258	0.795	1	1.491	4.316	1	1	1	1				1.508	9.486					3.028					0.722						1.579
							11.344	11.926	1	1.082	0.924	1	98.528	35.249	0.996	1.13	0.885	1				2.002	5.125					2.08					8.644						1.739
							40.464	22.54	1	1.031	0.97	1	5.284	8.153	0.999	1.198	0.835	1				5.171	936.993					1.8					0.652						1.648
							2.306	5.367	1	1.132	0.883	1	6.432	8.992	1	1.088	0.919	1				0.872	1032.27					9.395					1.031						1.968
							4.381	7.513	0.975	1.333	0.75	1	40.012	22.42	1	1.032	0.969	1				1.861	1383.53					2.08					1.025						3.501
							1.741	4.651	1	1.179	0.848	1	0.722	2.997	1	1.071	0.934	1				1.614	3.528					2.08					15.302						13.387
							54.147	26.117	0.998	1.086	0.921	1	2.61	5.755	0.99	1	1	1				4.853	11.25					31.772					0.652						1.19
							22.503	16.815	1	1.043	0.959	1	1.911	4.916	0.994	1.042	0.96	1				63.14	2.932					10.682					15.587						16.843
							4.507	7.513	1	1.094	0.914	1	1.387	4.196	0.989	1.049	0.953	1				1.131	1.907					3.803					10.042						1.648
							21.379	16.457	0.992	1.189	0.841	1	31.134	19.783	1	1.064	0.94	1				755.403	1.907					72.641					18.016						14.12
							3.677	6.798	1	1.105	0.905	1										63.068	6.483					84.957					120.649						1.579
							5.349	8.229	0.993	1.091	0.917	1										7.511	647.379					8.322					3.099						1.739
							3.32	6.44	1	1.065	0.939	1										2.051	462.496					62.233					1.328						1.648
							24.509	17.65	0.989	1.242	0.805	1										9.085	185.806					7.809					13.275						1.968
							42.262	23.136	0.992	1.203	0.831	1										1.908	855.489					12.161					53.326						3.501
							4.957	7.871	1	1.068	0.936	1										3.982	1368.48					3.44					142.486						13.387
							5.533	8.348	0.998	1.068	0.937	1										3.171	58.854					74.293					0.967						245.768
							61.998	27.906	1	1.052	0.951	1										3.434	22.942					8.661					217.498						52.392
							84.939	32.676	1	1.015	0.985	1										3.171	633.316					19.516					0.909						29.004
							1.47	4.293	1	1.099	0.91	1										32.237	880.819					31.88					0.88						1.415
	R2116	M	CG	VEGF165	5	I	11.915	12.233	1	1.043	0.959	1	740.512	102.193	0.891	1.197	0.835	0.984				3.171	3177.22					116.861					1.212						1.756
							5.48	8.395	0.977	1.324	0.755	1	529.287	87.056	0.878	1.209	0.827	0.983				3.434						49.411					0.559						1.503
							1.352	4.317	0.912	1.993	0.502	1	163.193	50.144	0.816	1.245	0.803	0.973				6.7						1361.93					1.025						2.028
							1.306	4.078	0.987	1.414	0.707	1	3.215	6.354	1	1.196	0.836	1				12.852						70.704					1.445						2068.32
							1850.91	196.047	0.605	2.53	0.395	0.954	1.491	4.316	1	1	1	1				11.445						3.553					3.565						1422.93
							1553.11	160.281	0.76	1.717	0.582	0.975	1.328	4.076	1	1.135	0.881	1				70.269						3.815					0.798						1.983
													1.107	3.716	1	1.182	0.846	1				162.707						29.293					6.699						0.957
													6.128	8.752	1	1.026	0.975	1				1692.88						1887.72					132.526						1.02
													1.118	3.716	1	1.057	0.946	1				2.671						5.413					4.363						1.62
													0.606	2.757	1	1.134	0.882	1				1.276						70.102					1.841						1.199
													0.565	2.637	1	1	1	1				3.028						2.289					2.627						16.326
													0.722	2.997	1	1.071	0.934	1				2.08						1.252					1.311						38.255
													2.033	5.035	1	1	1	1				1.8						12.184					2.848						44.181
													0.909	3.357	1	1	1	1				9.395						3.386					2.54						2.836
													0.722	2.997	1	1.071	0.934	1				2.08						1.025					8.644						8.048
													0.792	3.117	1	1.144	0.874	1				2.08											1.031						10.867
													1.328	4.076	1	1.135	0.881	1				31.772											1.386						45.755
													1.165	3.836	0.995	1.28	0.782	1				10.682											1.491						12.959
													1.445	4.316	0.975	1.237	0.808	1				3.803											35.473						1.372
													1.002	3.597	0.973	1.462	0.684	1				72.641											0.501						35.465
													2.819	5.994	0.986	1.273	0.786	1				84.957											0.909						43.835
													1.311	4.076	0.991	1	1	1				8.322											1.247						1.015
													1.025	3.597	0.996	1.12	0.893	1				62.233											0.815						0.807
													1.328	4.076	1	1.135	0.881	1				7.809											3.295						1.245
													0.652	2.877	0.99	1	1	1				12.161											1.19						1.816
													1.328	4.076	1	1.135	0.881	1				3.44											16.843						1.774
													13.368	12.947	1	1.118	0.894	1				74.293											1.648						1.55
													1.491	4.316	1	1	1	1				8.661											14.12						5.051
													1.637	4.556	0.991	1.239	0.807	1				19.516											1.579						0.916
													0.722	2.997	1	1.071	0.934	1				31.88											1.739						1.034
													8.644	10.43	0.999	1.176	0.851	1				116.861											1.648						1627.14
													0.652	2.877	0.99	1	1	1				49.411											1.968						728.229
													1.031	3.597	1	1	1	1				1361.93											3.501						534.456
													1.025	3.597	0.996	1.12	0.893	1				70.704											13.387						1047.05
													15.302	13.907	0.994	1.109	0.902	1				3.553											1.19						913.939
													0.652	2.877	0.99	1	1	1				3.815											16.843						1530.74
													15.587	14.026	0.996	1.207	0.828	1				29.293											1.648						999.135
													10.042	11.269	0.994	1.237	0.808	1				1887.72											14.12						1078.04
													18.016	15.105	0.992	1.208	0.828	1				5.413											1.579						1542.41
													120.649	40.789	0.911	1.271	0.787	0.983				70.102											1.739						4.336
													3.099	6.234	1	1.156	0.865	1				2.289											1.648						2.568
													1.328	4.076	1	1.135	0.881	1				1.252											1.968						1.927
													13.275	12.947	0.995	1.204	0.831	1				12.184											3.501						312.533
													53.326	25.895	0.999	1.058	0.945	1				3.386											13.387						128.473
													142.486	42.319	1	1.064	0.94	1				1.025											245.768						1.35
													0.967	3.477	1	1.097	0.911	1															52.392						6.064
													217.498	54.787	0.911	1.857	0.539	1															29.004						1.793
													0.909	3.357	1	1	1	1															1.415						10.71
													0.88	3.357	0.981	1.171	0.854	1															1.756						5.151
													1.212	3.836	1	1	1	1															1.503						3.472
													0.559	2.637	1	1.169	0.855	1															2.028						14.919
													1.025	3.597	0.996	1.12	0.893	1															2068.32						583.145
													1.445	4.316	0.975	1.237	0.808	1															1422.93						780.626
													3.565	6.713	0.994	1.15	0.869	1															1.983						0.998
													0.798	3.117	1	1	1	1															0.957						225.657
													6.699	9.231	0.988	1.26	0.794	1															1.02						83.592
													132.526	41	0.991	1.221	0.819	1															1.62						2.178
													4.363	7.433	0.992	1.295	0.772	1															1.199						18.81
													1.841	4.795	1	1	1	1															16.326						46.357
													2.627	5.754	0.997	1.089	0.918	1															38.255						6.807
													1.311	4.076	0.991	1	1	1															44.181						12.571
													2.848	5.994	0.996	1.188	0.842	1															2.836						84.25
													2.54	5.635	1	1.058	0.946	1															8.048						54.423
													8.644	10.43	0.999	1.176	0.851	1															10.867						27.115
													1.031	3.597	1	1.3	0.769	1															45.755						1.702
													1.386	4.196	0.989	1.049	0.953	1															12.959						1.554
													1.491	4.316	1	1	1	1															1.372						4.266
													35.473	21.219	0.99	1.241	0.806	1															35.465						1.225
													0.501	2.518	0.993	1.083	0.924	1															43.835						36.895
													0.909	3.357	1	1	1	1															1.015						4.391
													1.247	3.956	1	1.217	0.821	1															0.807						1.69
													0.815	3.237	0.978	1.273	0.786	1															1.245						0.771
													3.295	6.416	1	1.065	0.939	1															1.816						27.115
													1.19	3.802	1	1	1	1															1.774						14.998
													16.843	14.733	0.975	1.385	0.722	1															1.55						133.221
													1.648	4.515	1	1.119	0.893	1															5.051						104.036
													14.12	13.307	1	1.073	0.932	1															0.916						1.951
													1.579	4.515	0.973	1.356	0.738	1															1.034						5.423
													1.739	4.752	0.968	1.492	0.67	1															1627.14						2.178
													1.648	4.515	1	1.119	0.893	1															728.229						2.677
													1.968	4.99	0.993	1.105	0.905	1															534.456						12.729
													3.501	6.653	0.994	1.15	0.869	1															1047.05						307.932
													13.387	13.069	0.985	1.287	0.777	1															913.939						450.451
	R2117	M	CG	PBS	5	I	302.633	61.681	1	1.048	0.954	1	643.583	90.331	0.991	1.211	0.826	1															1530.74
							6.047	8.708	1	1	1	1	48.731	24.733	1	1.03	0.971	1															999.135
							46.786	24.31	0.995	1.161	0.862	1	1718.84	179.568	0.67	2.641	0.379	0.987															1078.04
							4.636	7.619	1	1.094	0.914	1	852.243	112.115	0.852	1.615	0.619	0.984															1542.41
							2.371	5.442	1	1.132	0.883	1	1680.43	188.506	0.594	3.258	0.307	0.974															4.336
							3.782	6.894	1	1.105	0.905	1																					2.568
							448.688	75.106	1	1.05	0.953	1																					1.927
							1331.14	144.3	0.803	1.637	0.611	0.978																					312.533
							499.914	83.323	0.905	1.051	0.951	0.976																					128.473
	R2118	M	CG	PBS	5	I	1.701	4.741	0.951	1.613	0.62	1	27.906	18.718	1	1.04	0.962	1															1.35
							10.181	11.305	1	1.062	0.941	1	1.89	4.888	0.994	1.042	0.96	1															6.064
							1.389	4.376	0.912	1.993	0.502	1	1.469	4.292	1	1.099	0.91	1															1.793
							0.671	2.917	0.99	1	1	1	0.841	3.219	1	1.078	0.928	1															10.71
							0.838	3.282	0.978	1.273	0.786	1	1.198	3.815	1	1	1	1															5.151
							1.282	4.011	1	1.217	0.821	1	1.198	3.815	1	1	1	1															3.472
							22.428	16.775	1	1	1	1	2.108	5.127	1	1.059	0.944	1															14.919
							1.03	3.647	0.973	1.462	0.684	1	1.106	3.696	1	1.057	0.946	1															583.145
							2.677	5.835	0.988	1.275	0.785	1	3.111	6.2	1	1	1	1															780.626
							1.282	4.011	1	1.217	0.821	1	0.714	2.981	1	1.071	0.934	1															0.998
							2.036	5.105	0.982	1.324	0.755	1	1.959	5.007	0.982	1.324	0.755	1															225.657
							1.282	4.011	1	1.217	0.821	1	1.106	3.696	1	1.057	0.946	1															83.592
							3.402	6.564	0.992	1.255	0.797	1	0.783	3.1	1	1.144	0.874	1															2.178
							4.234	7.294	1	1.225	0.817	1	0.807	3.219	0.978	1.273	0.786	1															18.81
							8.815	10.576	0.99	1.229	0.814	1	1.371	4.173	0.989	1.049	0.953	1															46.357
							3.713	6.929	0.972	1.374	0.728	1																					6.807
							7.246	9.846	0.939	1.692	0.591	1																					12.571
							13.726	13.128	1	1	1	1																					84.25
							1.533	4.376	1	1	1	1																					54.423
							10.804	11.67	0.997	1	1	1																					27.115
							2.677	5.835	0.988	1.275	0.785	1																					1.702
							6.552	9.117	0.991	1.274	0.785	1																					1.554
							1.809	4.741	1	1.179	0.848	1																					4.266
							4.683	7.658	1	1.094	0.914	1																					1.225
							1.533	4.376	1	1	1	1																					36.895
							1.282	4.011	1	1.217	0.821	1																					4.391
							2.036	5.105	0.982	1.324	0.755	1																					1.69
							2.677	5.835	0.988	1.275	0.785	1																					0.771
							3.821	6.929	1	1.105	0.905	1																					27.115
							10.121	11.305	0.995	1.211	0.826	1																					14.998
							27.452	18.599	0.997	1.126	0.888	1																					133.221
							13.726	13.128	1	1	1	1																					104.036
							12.217	12.399	0.999	1.131	0.885	1																					1.951
							3.042	6.2	0.995	1.12	0.893	1																					5.423
							2.036	5.105	0.982	1.324	0.755	1																					2.178
							2.395	5.47	1	1.132	0.883	1																					2.677
							4.683	7.658	1	1.094	0.914	1																					12.729
							4.683	7.658	1	1.094	0.914	1																					307.932
							3.821	6.929	1	1.105	0.905	1																					450.451
							40.106	22.61	0.986	1.295	0.772	1
	R2274	F	TG	VEGF165	2	I	4175.35	264.198	0.752	1.529	0.654	0.976	N/A
	R2275	F	TG	VEGF165	2	I	N/A						881.483	124.111	0.719	2.081	0.481	0.982
													1142.81	130.423	0.844	1.307	0.765	0.975
													2432.6	235.272	0.552	2.998	0.334	0.968
	R2279	F	TG	PBS	2.5	I	5.04	7.937	1	1.2	0.833	1	499.351	85.583	0.857	1.669	0.599	0.987
							535.896	82.495	0.99	1.227	0.815	1	1787.33	159.398	0.884	1.124	0.89	0.991
							3116.18	231.304	0.732	1.984	0.504	0.982	409.853	87.944	0.666	2.429	0.412	0.979
	R2280	F	TG	PBS	2.5	I	465.418	76.705	0.994	1.172	0.853	1	940.599	116.101	0.877	1.319	0.758	0.984
							199.133	50.304	0.989	1.238	0.808	1	1408	140.549	0.896	1.378	0.726	0.991
							16.232	14.627	0.953	1.564	0.64	1	206.436	58.968	0.746	1.798	0.556	0.972
							72.254	31.039	0.942	1.637	0.611	1	1517.77	153.502	0.809	1.918	0.521	0.989
							4.058	7.135	1	1.145	0.874	1
							4.161	7.254	0.994	1.038	0.963	1
							3837.95	250.592	0.768	1.764	0.567	0.976
	R2276	M	TG	VEGF165	2.5	I	3.512	6.753	0.968	1.552	0.644	1	245.768	65.003	0.731	2.051	0.487	0.975
							2.452	5.547	1	1.306	0.766	1	52.392	25.663	1	1.102	0.908	1
							274.347	58.846	0.996	1.141	0.877	1	29.004	19.064	1	1	1	1
							406.087	97.206	0.54	2.948	0.339	0.946	1.415	4.221	0.998	1.186	0.843	1
							2125.55	177.849	0.844	1.26	0.794	0.983	1.756	4.703	0.998	1.289	0.776	1
							4.479	7.597	0.975	1.333	0.75	1	1.503	4.341	1	1.099	0.91	1
							4.609	7.597	1	1.094	0.914	1	2.028	5.065	0.993	1.105	0.905	1
							264.652	57.882	0.993	1.192	0.839	1	2068.32	189.854	0.721	2.323	0.43	0.978
							3.347	6.512	0.992	1.255	0.797	1	1422.93	154.105	0.753	2.105	0.475	0.984
							42.432	23.153	0.995	1.131	0.884	1
							11.433	12.059	0.988	1.271	0.787	1
							4.715	7.718	0.995	1.144	0.874	1
							12.022	12.3	0.999	1.131	0.885	1
							16.36	14.47	0.982	1.304	0.767	1
							6.53	9.165	0.977	1.376	0.727	1
	R2277	M	TG	VEGF165	2.5	I	232.245	54.264	0.991	1.206	0.83	1	1.983	5.009	0.993	1.105	0.905	1
							10.626	11.576	0.996	1.13	0.885	1	0.957	3.459	1	1.097	0.911	1
							31.518	19.897	1	1.037	0.964	1	1.02	3.578	1	1	1	1
							3.654	6.873	0.972	1.374	0.728	1	1.62	4.532	0.991	1.239	0.807	1
							3.4	6.512	1	1	1	1	1.199	3.816	1	1	1	1
							8.15	10.129	0.998	1.153	0.867	1	16.326	14.312	1	1.064	0.94	1
							4.609	7.597	1	1.094	0.914	1	38.255	21.945	0.998	1.091	0.917	1
							2.994	6.15	0.995	1.12	0.893	1	44.181	23.614	0.996	1.152	0.868	1
							826.206	109.611	0.864	1.341	0.746	0.977	2.836	5.963	1	1.08	0.926	1
							405.321	71.388	0.999	1.056	0.947	1	8.048	10.018	1	1	1	1
							11.15	12.059	0.964	1.497	0.668	1	10.867	11.688	1	1.082	0.924	1
							1.886	4.823	1	1.227	0.815	1	45.755	24.091	0.991	1.217	0.821	1
							114.802	37.985	1	1.019	0.981	1	12.959	12.761	1	1.098	0.911	1
							977.83	117.819	0.885	1.289	0.776	0.982	1.372	4.174	0.989	1.049	0.953	1
							2022.57	178.348	0.799	2.625	0.381	1	35.465	21.11	1	1.082	0.924	1
													43.835	24.218	0.939	1.286	0.777	0.981
													1.015	3.578	0.996	1.12	0.893	1
													0.807	3.22	0.978	1.273	0.786	1
													1.245	3.936	1	1.097	0.912	1
													1.816	4.771	1	1.089	0.918	1
	R2278	M	TG	VEGF165	2.5	I	1263.2	126.077	0.999	1.08	0.926	1	1.774	4.695	1	1.179	0.848	1
							21.984	16.605	1	1.057	0.946	1	1.55	4.454	0.982	1.29	0.775	1
							2.166	5.219	1	1.201	0.833	1	5.051	7.945	1	1.068	0.936	1
							1441.7	135.447	0.988	1.252	0.798	1	0.916	3.371	1	1	1	1
													1.034	3.611	0.996	1.12	0.893	1
													1627.14	154.058	0.862	1.528	0.654	0.988
	R2272	M	TG	PBS	2.5	I	83.841	32.578	0.993	1.195	0.837	1	163.448	45.67	0.985	1.285	0.778	1
							4.178	7.24	1	1.145	0.874	1	11.12	11.832	0.998	1.172	0.853	1
							3.942	6.998	1	1.072	0.933	1	662.556	100.202	0.829	1.361	0.735	0.982
							3.611	6.757	0.994	1.15	0.869	1	31.386	19.877	0.998	1.1	0.909	1
							4.178	7.24	1	1.145	0.874	1	27.119	18.457	1	1.054	0.949	1
							3.186	6.274	1	1	1	1	22.444	16.801	0.999	1.09	0.917	1
							4.72	7.722	0.995	1.144	0.874	1	1.634	4.496	1	1.119	0.893	1
							9.016	10.618	1	1	1	1	2.916	6.034	1	1.034	0.967	1
							24.688	17.858	0.973	1.385	0.722	1	28.186	21.37	0.776	1.603	0.624	0.946
							2.219	5.55	0.905	1.844	0.542	1	241.237	65.146	0.714	2.066	0.484	0.962
							593.294	92.596	0.87	1.235	0.809	0.98
							1922.62	168.553	0.85	1.415	0.707	0.989
							31.792	20.03	0.996	1.128	0.887	1
							12.486	12.549	0.996	1.168	0.856	1
	R2273	M	TG	PBS	2.5	I	4.174	7.236	1	1.145	0.874	1	N/A
							1.509	4.342	1	1	1	1
							2.24	5.307	1	1.201	0.833	1
							38.8	22.07	1	1.034	0.967	1
							2.24	5.307	1	1.201	0.833	1
							3.183	6.271	1	1	1	1
							3.136	6.271	1	1.156	0.865	1
							10.587	11.578	0.993	1.176	0.85	1
							4.48	7.598	0.975	1.333	0.75	1
							8.984	10.613	1	1.089	0.918	1
							32.752	20.382	0.991	1.224	0.817	1
							7.286	9.648	0.984	1.355	0.738	1
							1272.78	127.477	0.984	1.288	0.776	1
							45.272	23.879	0.998	1.106	0.904	1
							2.476	5.548	1	1.078	0.928	1
	R0161	M	RG	VEGF165	6	II	4.481	7.518	0.996	1.066	0.938	1	728.229	95.684	1	1.042	0.96	1
							14.063	13.338	0.993	1.204	0.831	1	534.456	81.945	1	1.012	0.988	1
							2.503	5.578	1	1.078	0.928	1	1047.05	128.999	0.791	1.974	0.507	0.985
							22.119	16.733	0.993	1.224	0.817	1	913.939	127.578	0.706	2.126	0.47	0.986
							9.486	10.913	1	1.049	0.953	1	1530.74	157.126	0.779	1.45	0.69	0.991
							5.125	8.003	1	1.2	0.833	1	999.135	112.858	0.986	1.272	0.786	1
							936.993	109.25	0.987	1.264	0.791	1	1078.04	123.99	0.881	1.518	0.659	0.991
							1032.27	113.979	0.999	1.084	0.922	1	1542.41	146.996	0.897	1.355	0.738	0.991
							1383.53	138.841	0.902	1.022	0.979	NaN	4.336	7.36	1	1.066	0.938	1
							3.528	6.669	0.997	1.039	0.962	1	2.568	5.643	1	1	1	1
							11.25	11.883	1	1.039	0.962	1	1.927	4.907	1	1	1	1
							2.932	6.063	1	1.08	0.926	1
							1.907	4.85	1	1.227	0.815	1
							1.907	4.85	1	1.227	0.815	1
							6.483	9.215	0.959	1.526	0.655	1
							647.379	106.886	0.712	2.063	0.485	0.981
							462.496	77.603	0.965	1.461	0.684	1
							185.806	48.381	0.998	1.111	0.9	1
							855.489	118.969	0.76	1.285	0.778	0.99
	R0162	M	RG	PBS	6	II	1012.91	122.864	0.843	1.14	0.878	0.987	616.797	94.16	0.874	1.257	0.795	0.977
							876.917	117.094	0.804	1.531	0.653	0.982	89.337	33.504	1	1.076	0.93	1
													3.45	6.629	0.987	1.118	0.895	1
													437.692	74.722	0.985	1.279	0.782	1
													382.333	69.419	0.997	1.117	0.895	1
													2035.44	170.207	0.883	1.269	0.788	0.99
													422.393	85.119	0.733	1.849	0.541	0.979
													2.054	5.062	1	1	1	1
													1.224	3.857	1	1	1	1
	R0163	M	RG	PBS	6	II	131.354	40.669	0.998	1.104	0.906	1	79.772	31.711	0.997	1.131	0.884	1
							979.1	128.637	0.744	2.08	0.481	0.987	13.36	12.928	1	1.039	0.962	1
							2.421	5.486	1	1.078	0.928	1	20.66	16.099	1	1.03	0.971	1
							4.081	7.156	1	1.145	0.874	1	25.031	17.929	0.979	1.331	0.751	1
							3.551	6.679	1	1	1	1	52.787	25.856	0.992	1.209	0.827	1
							2.836	5.963	1	1.08	0.926	1	19.364	15.611	0.998	1.131	0.884	1
							1.476	4.293	1	1	1	1	3.099	6.22	1	1.034	0.967	1
							2.583	5.725	0.99	1	1	1	1.736	4.635	1	1.119	0.893	1
							3.113	6.202	1	1	1	1	17.676	14.88	1	1.032	0.969	1
							657.36	91.356	0.99	1.226	0.815	1	39.958	22.441	0.997	1.141	0.876	1
							1171.94	121.41	0.999	1.061	0.943	1	2.074	5.122	0.993	1.105	0.905	1
							621.337	96.588	0.837	1.118	0.895	0.976	2.532	5.61	1	1.078	0.928	1
							1.891	4.89	0.994	1.042	0.96	1	46.204	24.149	0.996	1.152	0.868	1
							103.626	36.375	0.984	1.293	0.773	1	8.32	10.245	0.996	1.097	0.912	1
													45.951	24.027	1	1.074	0.931	1
													40.477	22.563	0.999	1.034	0.967	1
													28.443	18.904	1	1.095	0.913	1
													6.167	8.781	1	1.056	0.947	1
													6.656	9.147	1	1.088	0.919	1
													185.654	48.298	1	1.01	0.99	1
													580.992	85.863	0.99	1.221	0.819	1
	R0164	F	RG	VEGF165	6	II	7.947	10.013	0.996	1.097	0.912	1	415.354	92.319	0.612	2.605	0.384	0.962
							51.578	25.508	0.996	1.119	0.894	1	589.183	114.035	0.569	2.934	0.341	0.957
							19.647	15.734	0.997	1.062	0.942	1	796.902	102.444	0.954	1.545	0.647	1
							34.803	20.979	0.994	1.2	0.833	1	531.477	85.858	0.906	1.886	0.53	1
							1.728	4.649	1	1.057	0.946	1	742.566	109.508	0.778	2.099	0.476	0.982
							555.531	93.211	0.803	1.241	0.806	0.981	1993.53	175.618	0.812	2.529	0.395	1
							4273.98	277.594	0.697	2.039	0.49	0.979	2097.47	168.202	0.932	1.099	0.91	0.99
													70.305	33.253	0.799	1.525	0.656	0.968
	R0165	F	RG	PBS	6	II	247.992	72.559	0.592	2.91	0.344	0.967	3258.57	215.054	0.885	1.23	0.813	0.987
							1284.86	135.309	0.882	1.315	0.76	0.98	6.669	9.134	1	1.054	0.949	1
							3197.79	268.614	0.557	3.208	0.312	0.968	6.317	8.887	1	1.056	0.947	1
													3.656	6.789	0.997	1.039	0.962	1
													11.01	11.85	0.985	1.335	0.749	1
													4.693	7.776	0.975	1.333	0.75	1
													1.186	3.826	1	1.057	0.946	1
													12.097	12.344	0.998	1.126	0.888	1
													5.558	8.394	0.991	1.26	0.793	1
													10.769	11.603	1	1.041	0.96	1
													12.152	12.344	1	1.082	0.924	1
													14.252	13.454	0.989	1.226	0.816	1
N/A	R2496	M	TG	VEGF165	4.5	II							312.533	80.504	0.606	3.02	0.331	0.975
													128.473	43.427	0.856	1.267	0.789	0.983
													1.35	4.141	0.989	1.049	0.953	1
													6.064	8.755	0.994	1.239	0.807	1
													1.793	4.732	1	1	1	1
													10.71	11.594	1	1.039	0.962	1
													5.151	8.045	1	1.123	0.891	1
													3.472	6.625	0.994	1.15	0.869	1
													14.919	16.051	0.728	1.484	0.674	0.924
													583.145	92.752	0.852	1.417	0.706	0.984
													780.626	110.54	0.803	1.71	0.585	0.983
													0.998	3.549	0.996	1.12	0.893	1
													225.657	53.238	1	1.009	0.992	1
													83.592	32.416	1	1.015	0.985	1
													2.178	5.206	1	1	1	1
													18.81	15.38	0.999	1.032	0.969	1
													46.357	24.135	1	1.039	0.962	1
													6.807	9.228	1	1.045	0.957	1
													12.571	12.541	1	1.039	0.962	1
													84.25	32.535	1	1.037	0.965	1
													54.423	26.146	1	1.01	0.99	1
													27.115	18.456	1	1.054	0.949	1
													1.702	4.614	1	1.057	0.946	1
													1.554	4.377	1	1.048	0.954	1
													4.266	7.335	0.996	1.201	0.833	1
													1.225	3.904	1	1.097	0.912	1
													36.895	21.887	0.968	1.432	0.698	1
													4.391	7.453	0.993	1.165	0.858	1
													1.69	4.614	0.998	1.289	0.776	1
													0.771	3.076	1	1.144	0.874	1
													27.115	18.456	1	1.054	0.949	1
													14.998	13.724	1	1.07	0.935	1
													133.221	40.934	0.999	1.072	0.932	1
													104.036	36.32	0.991	1.209	0.827	1
													1.951	4.969	0.993	1.105	0.905	1
													5.423	8.282	0.994	1.185	0.844	1
													2.178	5.206	1	1	1	1
													2.677	5.797	1	1.035	0.966	1
													12.729	13.014	0.945	1.615	0.619	1
													307.932	62.23	0.999	1.071	0.934	1
													450.451	75.362	0.997	1.123	0.89	1
	R2497	M	TG	PBS	4.5	II	1.508	4.34	1	1	1	1	82.851	32.26	1	1.022	0.979	1
							2.002	5.063	0.982	1.324	0.755	1	87.767	33.212	1	1.082	0.924	1
							5.171	8.077	0.996	1.23	0.813	1	10.016	11.19	1	1.041	0.96	1
							0.872	3.375	0.961	1.319	0.758	1	11.567	12.023	1	1.018	0.982	1
							1.861	4.822	1	1	1	1	80.197	31.784	0.998	1.102	0.908	1
							1.614	4.46	1	1.048	0.954	1	1.976	5	0.993	1.105	0.905	1
							4.853	7.836	0.993	1.235	0.809	1	7.179	10.826	0.77	1.457	0.686	0.944
							63.14	28.208	0.997	1.108	0.903	1	385.078	78.482	0.786	1.441	0.694	0.973
							1.131	3.737	1	1.057	0.946	1
	R2499	F	TG	VEGF165	4.5	II							3203.71	201.688	0.99	1.227	0.815	1
													1925.96	155.689	0.998	1.082	0.924	1
													717.878	110.267	0.742	1.681	0.595	0.966
	R2500	F	TG	PBS	4.5	II	4782.87	282.506	0.753	1.917	0.522	0.987	2194	180.331	0.848	1.652	0.605	0.984
							1884.45	158.88	0.938	1.663	0.601	1	3468.89	225.927	0.854	1.578	0.634	0.991
							4258.01	257.775	0.805	1.779	0.562	0.979	1560.44	151.127	0.859	1.566	0.639	0.991
	R2573	M	CG	VEGF165	4	II	1368.48	139.193	0.888	1.314	0.761	0.986	2338.28	179.135	0.916	1.818	0.55	1
							58.854	27.212	0.999	1.084	0.922	1	1118.54	122.604	0.935	1.684	0.594	1
							22.942	17.053	0.991	1.24	0.807	1	4995.87	260.895	0.922	1.185	0.844	0.991
							633.316	89.255	0.999	1.067	0.937	1
							880.819	105.22	1	1.033	0.968	1
							3177.22	219.766	0.827	1.316	0.76	0.972
	R2575	M	CG	PBS	4	II	755.403	109.628	0.79	1.28	0.781	0.978	1.717	4.609	1	1.119	0.893	1
							63.068	28.136	1	1	1	1	28.497	18.921	1	1.054	0.949	1
							7.511	9.702	1	1.106	0.904	1	3.649	6.792	0.994	1.15	0.869	1
							2.051	5.094	0.993	1.105	0.905	1	552.327	83.687	0.991	1.211	0.825	1
							9.085	10.672	1	1.089	0.918	1	283.21	59.673	0.999	1.033	0.968	1
							1.908	4.851	1	1.227	0.815	1	478.901	80.776	0.922	1.775	0.563	1
							3.982	7.034	1	1.072	0.933	1	586.5	91.011	0.89	1.267	0.789	0.978
							3.171	6.306	1	1.156	0.865	1	698.963	93.754	0.999	1.056	0.947	1
							3.434	6.549	1	1.065	0.939	1	7.309	9.582	1	1.135	0.881	1
							3.171	6.306	1	1.156	0.865	1	5.592	8.369	1	1.025	0.976	1
							32.237	20.132	1	1.023	0.977	1	24.944	17.95	0.973	1.385	0.722	1
							3.171	6.306	1	1.156	0.865	1	9.682	11.037	0.999	1.117	0.895	1
							3.434	6.549	1	1.065	0.939	1	7.309	9.582	1	1.081	0.925	1
							6.7	9.217	0.991	1	1	1	15.215	13.827	1	1.036	0.965	1
							12.852	12.734	0.996	1.14	0.877	1	76.824	31.17	0.994	1.178	0.849	1
							11.445	12.128	0.978	1.381	0.724	1	802.622	100.424	1	1.005	0.995	1
							70.269	29.834	0.992	1.198	0.835	1	3050.85	214.278	0.835	1.486	0.673	0.989
							162.707	48.663	0.863	1.192	0.839	0.978
							1692.88	161.54	0.815	1.295	0.772	0.983
							2.671	5.821	0.99	1	1	1
							1.276	4.002	1	1.217	0.821	1
							3.028	6.185	0.995	1.12	0.893	1
							2.08	5.094	1	1	1	1
							1.8	4.73	1	1.179	0.848	1
							9.395	10.915	0.991	1.14	0.877	1
							2.08	5.094	1	1	1	1
							2.08	5.094	1	1	1	1
							31.772	20.011	0.997	1.114	0.897	1
							10.682	11.643	0.99	1.285	0.779	1
							3.803	6.913	1	1.105	0.905	1
							72.641	30.198	1	1.024	0.976	1
							84.957	32.745	0.996	1.142	0.876	1
							8.322	10.187	1	1	1	1
							62.233	28.015	0.996	1.138	0.879	1
							7.809	10.066	0.968	1.439	0.695	1
							12.161	12.37	0.999	1.131	0.885	1
							3.44	6.549	1	1	1	1
							74.293	30.562	1	1.048	0.954	1
							8.661	10.43	1	1.101	0.908	1
							19.516	15.645	1	1.048	0.954	1
							31.88	20.739	0.931	1.713	0.584	1
							116.861	38.324	1	1.026	0.975	1
							49.411	26.435	0.889	1.122	0.891	0.956
							1361.93	139.157	0.884	1.385	0.722	0.982
							70.704	29.834	0.998	1.104	0.906	1
							3.553	6.792	0.968	1.552	0.644	1
							3.815	6.913	1	1.041	0.96	1
							29.293	19.768	0.942	1.625	0.615	1
							1887.72	167.363	0.847	2.286	0.438	1
							5.413	8.247	1	1.123	0.891	1
							70.102	30.077	0.974	1.386	0.722	1
							2.289	5.336	1	1	1	1
							1.252	4.002	0.982	1.352	0.739	1
							12.184	12.37	1	1.043	0.959	1
							3.386	6.549	0.992	1.255	0.797	1
							1.025	3.638	0.973	1.462	0.684	1
	P7078	F	CG	VEGF165	3	II	1075.73	142.319	0.667	2.48	0.403	0.965	344.436	66.541	0.978	1.353	0.739	1
							1200.97	132.623	0.858	1.503	0.665	0.985	2509.61	188.203	0.89	1.401	0.714	0.99
							408.088	78.061	0.842	1.109	0.901	0.968	3915.92	235.117	0.89	1.33	0.752	0.993
							5.462	8.315	0.993	1.091	0.917	1
							187.702	50.327	0.931	1.06	0.944	0.98
							247.55	57.966	0.926	1.749	0.572	1
							53.432	26.151	0.982	1.307	0.765	1
							98.224	35.671	0.97	1.426	0.701	1
							2606.4	210.97	0.736	1.925	0.519	0.978
							959.404	137.19	0.641	2.681	0.373	0.977
							1446.89	155.034	0.756	1.835	0.545	0.986
							417.235	85.365	0.72	1.844	0.542	0.963
							1280.64	141.384	0.805	1.915	0.522	0.988
	P7079	F	CG	PBS	3	II	3336.11	238.843	0.735	2.089	0.479	0.981	1768.67	184.951	0.65	2.413	0.414	0.974
							2440.74	187.181	0.875	1.147	0.872	0.985	3254.22	218.14	0.859	1.388	0.72	0.985
							1229.91	132.657	0.878	1.291	0.775	0.984	5282.02	282.751	0.83	1.345	0.743	0.99
		Before						After
		Area (mm2)	Perimeter (mm)	Circularity	AR	Round	Solidity	Area (mm2)	Perimeter (mm)	Circularity	AR	Round	Solidity
TG male	R2754	18.819	15.462	0.989	1.263	0.792	1
Extra		38.326	21.935	1	1.034	0.967	1
		8.676	10.428	1	1.075	0.931	1
		11.576	12.226	0.973	1.426	0.701	1
		3.715	6.832	1	1.105	0.905	1
		7.896	10.069	0.979	1.326	0.754	1
		2.603	5.753	0.988	1.275	0.785	1
		10.504	11.507	0.997	1	1	1
		1845.88	164.762	0.854	1.42	0.704	0.986
		235.218	58.382	0.867	1.326	0.754	0.975
		3.89	6.952	1	1.072	0.933	1
		8.455	10.308	1	1.148	0.871	1
		491.863	78.75	0.997	1.126	0.888	1
		58.199	31.295	0.747	1.547	0.646	0.941
		2.236	5.274	1	1	1	1
		2.865	5.993	1	1.08	0.926	1
		2.446	5.514	1	1.078	0.928	1
		4.658	7.671	0.995	1.144	0.874	1
		3.098	6.233	1	1.156	0.865	1
		3.89	6.952	1	1.072	0.933	1
		1.607	4.555	0.973	1.356	0.738	1
		1.211	3.836	1	1	1	1
		58.275	27.089	0.998	1.055	0.948	1
		90.556	33.801	0.996	1.137	0.879	1
		1.025	3.596	0.996	1.12	0.893	1
		33.656	20.856	0.972	1.417	0.706	1
		17.562	14.863	0.999	1.066	0.938	1
		3.354	6.473	1	1.065	0.939	1
		9.596	11.027	0.992	1.191	0.84	1
		7.36	9.589	1	1	1	1
		2.632	5.753	0.999	1.17	0.855	1
		5.59	8.39	0.998	1.068	0.937	1
		6.289	8.87	1	1.054	0.949	1
		8.478	10.308	1	1.048	0.954	1
		18.097	15.103	0.997	1.1	0.909	1
		11.145	11.866	0.995	1.201	0.833	1
		20.007	15.822	1	1	1	1
		7.535	9.709	1	1.081	0.925	1
		73.134	30.685	0.976	1.37	0.73	1
		403.124	75.151	0.897	1.322	0.756	0.981
		668.829	101.194	0.821	1.55	0.645	0.974
TGs			Pre						Post
			Area (mm2)	Perimeter (mm)	Circularity	AR	Round	Solidity	Area (mm2)	Perimeter (mm)	Circularity	AR	Round	Solidity							No. of urine Spots	Before AAV	5 weeks After AAV
	1	TG male N7992.JPG:1023-3839	549.8	88.431	0.883	1.158	0.864	0.979	1	N7992 post IT AAV_right.JPG:2379-0410	994.663	123.197	0.824	1.649	0.606	0.987					N7992	89	28
	2	TG male N7992.JPG:0802-3561	2.656	5.805	0.99	1	1	1	2	N7992 post IT AAV_right.JPG:0598-1348	74.728	30.697	0.997	1.125	0.889	1					N7993	5	10
	3	TG male N7992.JPG:0989-3280	1.518	4.354	1	1	1	1	3	N7992 post IT AAV_right.JPG:0552-1555	47.513	24.437	1	1.091	0.916	1					N7994	14	12
	4	TG male N7992.JPG:1298-3846	5.691	8.466	0.998	1.068	0.937	1	4	N7992 post IT AAV_right.JPG:0729-1388	594.289	91.101	0.9	1.248	0.801	0.989					N7995	0	17
	5	TG male N7992.JPG:1014-3217	11.667	12.094	1	1.082	0.924	1	5	N7992 post IT AAV_right.JPG:0855-1624	405.396	75.062	0.904	1.308	0.765	0.988					N7996	16	22
	6	TG male N7992.JPG:0992-3053	2.656	5.805	0.99	1	1	1	6	N7992 post IT AAV_right.JPG:0935-1831	17.936	16.596	0.818	1.301	0.769	0.964
	7	TG male N7992.JPG:1116-2780	3.96	7.015	1	1.072	0.933	1	7	N7992 post IT AAV_right.JPG:1210-1932	1.879	4.936	0.97	1.547	0.647	1					Total count of Urine Spots	124	89
	8	TG male N7992.JPG:1153-3037	20.939	16.206	1	1.091	0.916	1	8	N7992 post IT AAV_right.JPG:1343-1880	1.785	4.815	0.968	1.492	0.67	1					Average	24.8	17.8
	9	TG male N7992.JPG:1346-3003	39.34	22.254	0.998	1.091	0.917	1	9	N7992 post IT AAV_right.JPG:1439-1942	3.759	6.862	1	1.041	0.96	1
	10	TG male N7992.JPG:1298-2421	3.154	6.289	1	1.156	0.865	1	10	N7992 post IT AAV_right.JPG:1453-1773	0.799	3.13	1	1.144	0.874	1
	11	TG male N7992.JPG:1686-3198	3.415	6.531	1	1.065	0.939	1	11	N7992 post IT AAV_right.JPG:0715-2709	2.232	5.297	1	1.201	0.833	1					Area	Before AAV	5 weeks After AAV
	12	TG male N7992.JPG:1776-3151	4.814	7.74	1	1	1	1	12	N7992 post IT AAV_right.JPG:1112-2751	9.068	10.714	0.993	1.227	0.815	1					Average area	75.2908	403.465
	13	TG male N7992.JPG:2124-2673	2.68	5.805	0.999	1.17	0.855	1	13	N7992 post IT AAV_right.JPG:1223-2948	5.18	8.065	1	1.028	0.973	1
	14	TG male N7992.JPG:2115-2714	8.987	10.643	0.997	1.2	0.834	1	14	N7992 post IT AAV_right.JPG:1119-3165	5.192	8.065	1	1.09	0.917	1
	15	TG male N7992.JPG:2039-3273	3.842	7.015	0.981	1.232	0.812	1	15	N7992 post IT AAV_right.JPG:1155-3709	4.158	7.223	1	1.145	0.874	1
	16	TG male N7992.JPG:2023-3686	4.197	7.257	1	1.145	0.874	1	16	N7992 post IT AAV_right.JPG:1179-3715	3.336	6.741	0.922	1.782	0.561	1
	17	TG male N7992.JPG:1986-3892	64.772	28.664	0.991	1.214	0.823	1	17	N7992 post IT AAV_right.JPG:1286-3239	1.498	4.334	1	1.099	0.91	1
	18	TG male N7992.JPG:2195-3497	2.869	6.047	0.986	1.273	0.786	1	18	N7992 post IT AAV_right.JPG:1413-3178	2.232	5.297	1	1.201	0.833	1
	19	TG male N7992.JPG:2203-3694	127.837	40.153	0.996	1.128	0.886	1	19	N7992 post IT AAV_right.JPG:1553-3655	2.537	5.658	0.996	1.352	0.739	1
	20	TG male N7992.JPG:2282-3564	2.039	5.08	0.993	1.105	0.905	1	20	N7992 post IT AAV_right.JPG:1493-2962	119.457	38.762	0.999	1.063	0.94	1
	21	TG male N7992.JPG:2296-3643	1.897	4.838	1	1.227	0.815	1	21	N7992 post IT AAV_right.JPG:0784-3509	812.154	108.266	0.871	1.334	0.75	0.988
	22	TG male N7992.JPG:2352-3426	7.114	9.434	1	1.045	0.957	1	22	N7992 post IT AAV_right.JPG:1741-3389	3.183	6.38	0.983	1.313	0.762	1
	23	TG male N7992.JPG:2299-3311	13.09	12.82	1	1.118	0.895	1	23	N7992 post IT AAV_right.JPG:1515-2722	596.627	94.866	0.833	1.449	0.69	0.983
	24	TG male N7992.JPG:2353-3174	3.154	6.289	1	1.156	0.865	1	24	N7992 post IT AAV_right.JPG:1944-2986	1149.63	133.886	0.806	1.782	0.561	0.988
	25	TG male N7992.JPG:2424-3052	3.172	6.289	1	1.082	0.924	1	25	N7992 post IT AAV_right.JPG:1646-3703	12.586	14.482	0.754	1.279	0.782	0.933
	26	TG male N7992.JPG:2461-3182	1.873	4.838	1	1	1	1	26	N7992 post IT AAV_right.JPG:1990-3681	80.578	38.416	0.686	1.982	0.505	0.957
	27	TG male N7992.JPG:2340-3539	2.276	5.322	1	1	1	1	27	N7992 post IT AAV_right.JPG:2288-2931	1077.11	116.406	0.999	1.07	0.934	1
	28	TG male N7992.JPG:2339-3561	1.636	4.596	0.973	1.356	0.738	1	28	N7992 post IT AAV_right.JPG:2381-3284	1289.1	134.741	0.892	1.227	0.815	0.989
	29	TG male N7992.JPG:2364-3642	2.49	5.563	1	1.078	0.928	1
	30	TG male N7992.JPG:2445-3441	7.114	9.434	1	1.045	0.957	1
	31	TG male N7992.JPG:2434-3543	24.116	17.416	0.999	1.058	0.945	1
	32	TG male N7992.JPG:2368-3739	18.769	15.36	1	1.049	0.953	1
	33	TG male N7992.JPG:2538-3575	4.743	7.74	0.995	1.144	0.874	1
	34	TG male N7992.JPG:2622-3485	3.628	6.773	0.994	1.15	0.869	1
	35	TG male N7992.JPG:2744-3441	3.201	6.289	1	1	1	1
	36	TG male N7992.JPG:2537-3702	27.91	18.867	0.985	1.291	0.775	1
	37	TG male N7992.JPG:2421-3916	14.536	13.546	0.996	1.152	0.868	1
	38	TG male N7992.JPG:2417-3948	13.422	13.062	0.989	1.25	0.8	1
	39	TG male N7992.JPG:2525-3985	9.248	10.885	0.981	1.369	0.73	1
	40	TG male N7992.JPG:2660-2113	2.917	6.047	1	1.08	0.926	1
	41	TG male N7992.JPG:2630-2241	9.438	10.885	1	1.049	0.953	1
	42	TG male N7992.JPG:2463-2356	2.49	5.563	1	1.078	0.928	1
	43	TG male N7992.JPG:2032-1952	3.628	6.773	0.994	1.15	0.869	1
	44	TG male N7992.JPG:1672-1894	4.245	7.257	1	1	1	1
	45	TG male N7992.JPG:1249-2196	1.933	4.959	0.988	1.285	0.778	1
	46	TG male N7992.JPG:1328-2338	1.624	4.475	1	1.048	0.954	1
	47	TG male N7992.JPG:1454-2318	1.624	4.475	1	1.048	0.954	1
	48	TG male N7992.JPG:1498-2371	7.114	9.434	1	1.045	0.957	1
	49	TG male N7992.JPG:1535-2237	2.069	5.08	1	1	1	1
	50	TG male N7992.JPG:1027-1656	104.782	36.283	1	1.069	0.935	1
	51	TG male N7992.JPG:1118-1548	4.932	7.861	1	1.033	0.968	1
	52	TG male N7992.JPG:1137-1869	168.505	46.08	0.997	1.117	0.896	1
	53	TG male N7992.JPG:1232-1996	19.64	15.723	0.998	1.063	0.941	1
	54	TG male N7992.JPG:1203-2079	54.493	26.245	0.994	1.169	0.855	1
	55	TG male N7992.JPG:1530-1654	4.079	7.136	1	1.114	0.897	1
	56	TG male N7992.JPG:1672-1894	3.794	6.894	1	1.041	0.96	1
	57	TG male N7992.JPG:1674-1720	0.925	3.386	1	1	1	1
	58	TG male N7992.JPG:1318-1865	62.033	28.059	0.99	1.229	0.814	1
	59	TG male N7992.JPG:0712-0944	143.719	45.087	0.888	1.148	0.871	0.969
	60	TG male N7992.JPG:0811-0889	15.852	14.15	0.995	1.163	0.86	1
	61	TG male N7992.JPG:0834-1187	2.371	5.442	1	1.132	0.883	1
	62	TG male N7992.JPG:0954-1258	73.321	30.478	0.992	1.21	0.826	1
	63	TG male N7992.JPG:0931-0611	2.253	5.322	1	1.201	0.833	1
	64	TG male N7992.JPG:1006-0783	3.96	7.015	1	1.072	0.933	1
	65	TG male N7992.JPG:1116-0694	1.897	4.838	1	1.227	0.815	1
	66	TG male N7992.JPG:1117-0847	30.874	19.835	0.986	1.278	0.783	1
	67	TG male N7992.JPG:1066-0998	2.514	5.805	0.937	1.655	0.604	1
	68	TG male N7992.JPG:1053-1015	0.877	3.386	0.961	1.319	0.758	1
	69	TG male N7992.JPG:1164-0960	10.695	11.611	0.997	1.091	0.917	1
	70	TG male N7992.JPG:1363-1104	2.917	6.047	1	1.08	0.926	1
	71	TG male N7992.JPG:1367-1149	2.253	5.322	1	1.201	0.833	1
	72	TG male N7992.JPG:1296-1325	1.352	4.112	1	1.135	0.881	1
	73	TG male N7992.JPG:1312-1358	1.518	4.354	1	1	1	1
	74	TG male N7992.JPG:1456-1216	19.99	15.965	0.986	1.271	0.787	1
	75	TG male N7992.JPG:1509-1291	101.35	35.799	0.994	1.176	0.85	1
	76	TG male N7992.JPG:1639-1041	814.284	102.56	0.973	1.395	0.717	1
	77	TG male N7992.JPG:1620-1227	43.585	23.463	0.995	1.155	0.866	1
	78	TG male N7992.JPG:1679-1303	48.209	24.673	0.995	1.169	0.856	1
	79	TG male N7992.JPG:1695-1413	2.68	5.805	0.999	1.17	0.855	1
	80	TG male N7992.JPG:1762-0640	2.253	5.322	1	1.201	0.833	1
	81	TG male N7992.JPG:2049-0639	44.355	23.584	1	1.01	0.99	1
	82	TG male N7992.JPG:2161-0881	3.201	6.289	1	1	1	1
	83	TG male N7992.JPG:2263-0749	137.275	41.605	0.997	1.123	0.89	1
	84	TG male N7992.JPG:2390-0949	23.405	17.174	0.997	1.15	0.869	1
	85	TG male N7992.JPG:2403-1006	56.591	26.729	0.995	1.145	0.873	1
	86	TG male N7992.JPG:2431-1436	52.797	25.761	1	1.008	0.992	1
	87	TG male N7992.JPG:2508-0725	3.029	6.289	0.962	1.474	0.678	1
	88	TG male N7992.JPG:2544-0837	4.339	7.378	1	1.107	0.903	1
	89	TG male N7992.JPG:2650-0921	160.093	47.896	0.877	1.131	0.884	0.972
	1	TG male N7993 left.JPG:2209-0843	1545.86	162.488	0.736	1.793	0.558	0.983	1	N7993 post IT AAV_left.JPG:2186-0686	972.359	128.461	0.74	2.185	0.458	0.985
	2	TG male N7993 left.JPG:2653-1123	136.336	46.701	0.786	1.135	0.881	0.978	2	N7993 post IT AAV_left.JPG:2113-0865	1069.08	125.787	0.849	1.67	0.599	0.987
	3	TG male N7993 left.JPG:2495-3806	1644.53	164.185	0.767	1.884	0.531	0.987	3	N7993 post IT AAV_left.JPG:2017-1167	1765.18	187.003	0.634	2.89	0.346	0.979
	4	TG male N7993 left.JPG:0782-3142	1114.46	137.629	0.739	1.847	0.542	0.983	4	N7993 post IT AAV_left.JPG:1496-3004	4.39	7.44	0.996	1.171	0.854	1
	5	TG male N7993 left.JPG:1256-3985	1393.55	148.954	0.789	1.386	0.722	0.987	5	N7993 post IT AAV_left.JPG:1651-2444	2.834	5.977	0.997	1.135	0.881	1
									6	N7993 post IT AAV_left.JPG:1854-2420	4.269	7.318	1	1.145	0.874	1
									7	N7993 post IT AAV_left.JPG:2462-3409	1621.37	194.071	0.541	3.363	0.297	0.972
									8	N7993 post IT AAV_left.JPG:2184-4021	548.141	107.683	0.594	2.818	0.355	0.979
									9	N7993 post IT AAV_left.JPG:1261-3820	4054.88	255.464	0.781	2.019	0.495	0.985
									10	N7993 post IT AAV_left.JPG:1083-3918	1674.55	163.236	0.79	1.738	0.575	0.981
	1	TG male N7994.JPG:1233-3616	2.739	5.869	0.999	1.17	0.855	1	1	N7994 post IT AAV.JPG:0796-0715	715.684	101.032	0.881	1.356	0.737	0.986
	2	TG male N7994.JPG:1287-3278	3.381	6.48	1	1.05	0.952	1	2	N7994 post IT AAV.JPG:0662-0921	48.505	29.183	0.716	1.512	0.661	0.943
	3	TG male N7994.JPG:1392-3364	4.048	7.092	1	1.072	0.933	1	3	N7994 post IT AAV.JPG:1009-0933	27.351	19.877	0.87	1.338	0.747	NaN
	4	TG male N7994.JPG:0816-2696	2.981	6.114	1	1.08	0.926	1	4	N7994 post IT AAV.JPG:1114-2174	3.077	6.26	0.987	1.367	0.731	1
	5	TG male N7994.JPG:0639-2147	5.029	7.948	1	1.172	0.853	1	5	N7994 post IT AAV.JPG:1242-2034	108.298	37.077	0.99	1.231	0.812	1
	6	TG male N7994.JPG:0738-1039	3.49	6.603	1	1.065	0.939	1	6	N7994 post IT AAV.JPG:1590-2334	66.459	28.891	1	1.033	0.968	1
	7	TG male N7994.JPG:0778-1018	3.732	6.847	1	1	1	1	7	N7994 post IT AAV.JPG:1498-3033	33.147	20.464	0.995	1.181	0.847	1
	8	TG male N7994.JPG:0962-0890	3.732	6.847	1	1	1	1	8	N7994 post IT AAV.JPG:2192-3313	80.578	32.021	0.988	1.254	0.798	1
	9	TG male N7994.JPG:1104-1462	2.303	5.38	1	1.201	0.833	1	9	N7994 post IT AAV.JPG:1765-2183	290.479	62.597	0.932	1.708	0.585	1
	10	TG male N7994.JPG:1342-1107	4.048	7.092	1	1.072	0.933	1	10	N7994 post IT AAV.JPG:2004-2167	2520.86	182.253	0.954	1.549	0.646	1
	11	TG male N7994.JPG:1270-1143	1.745	4.646	1	1.119	0.893	1	11	N7994 post IT AAV.JPG:2194-2188	1332.98	133.861	0.935	1.686	0.593	1
	12	TG male N7994.JPG:2138-0908	3.399	6.603	0.98	1.338	0.747	1	12	N7994 post IT AAV.JPG:0692-3559	5.99	8.667	1	1	1	1
	13	TG male N7994.JPG:2255-1006	96.681	39.372	0.784	2.742	0.365	1
	14	TG male N7994.JPG:2236-0961	17.62	15.284	0.948	1.603	0.624	1
	N/A	N7995							1	N7995 post IT AAV.JPG:0790-3710	2.649	5.754	1	1.058	0.946	1
									2	N7995 post IT AAV.JPG:0974-3721	4.568	7.591	0.996	1.066	0.938	1
									3	N7995 post IT AAV.JPG:1146-2840	2.971	6.122	0.996	1.188	0.842	1
									4	N7995 post IT AAV.JPG:1766-2259	3.742	6.856	1	1	1	1
									5	N7995 post IT AAV.JPG:1833-2303	4.058	7.101	1	1.072	0.933	1
									6	N7995 post IT AAV.JPG:2252-2337	421.769	73.458	0.982	1.308	0.765	1
									7	N7995 post IT AAV.JPG:2494-2424	4.058	7.101	1	1.072	0.933	1
									8	N7995 post IT AAV.JPG:2525-3258	847.717	103.821	0.988	1.243	0.804	1
									9	N7995 post IT AAV.JPG:2443-3413	845.749	103.576	0.991	1.215	0.823	1
									10	N7995 post IT AAV.JPG:0798-0949	13.924	13.222	1	1.158	0.864	1
									11	N7995 post IT AAV.JPG:0855-0847	2.989	6.122	1	1.08	0.926	1
									12	N7995 post IT AAV.JPG:1384-1262	7.29	9.55	1	1.045	0.957	1
									13	N7995 post IT AAV.JPG:2234-0733	3.584	6.734	0.993	1.206	0.829	1
									14	N7995 post IT AAV.JPG:2255-0853	14.58	13.59	0.992	1.173	0.852	1
									15	N7995 post IT AAV.JPG:2489-0963	4.55	7.591	0.992	1	1	1
									16	N7995 post IT AAV.JPG:2060-1006	1366.15	152.077	0.742	2.105	0.475	0.984
									17	N7995 post IT AAV.JPG:1959-1170	2113.53	190.257	0.734	3.133	0.319	1
	1	TG male N7996.JPG:1864-3200	2.099	5.186	0.981	1.253	0.798	1	1	N7996 post IT AAV.JPG:0972-3355	4.384	7.436	0.996	1.066	0.938	1
	2	TG male N7996.JPG:2100-2204	1.58	4.462	0.997	1.176	0.85	1	2	N7996 post IT AAV.JPG:1589-3488	4.384	7.436	0.996	1.201	0.833	1
	3	TG male N7996.JPG:0896-0874	1.615	4.462	1	1.048	0.954	1	3	N7996 post IT AAV.JPG:1576-3038	2.635	5.757	0.999	1.17	0.855	1
	4	TG male N7996.JPG:0834-1166	3.897	6.995	1	1.142	0.876	1	4	N7996 post IT AAV.JPG:1644-3119	5.013	7.915	1	1.2	0.833	1
	5	TG male N7996.JPG:0853-1245	1.22	3.859	1	1.116	0.896	1	5	N7996 post IT AAV.JPG:1661-3238	20.589	16.071	1	1.091	0.916	1
	6	TG male N7996.JPG:1383-1365	4.598	7.598	1	1.027	0.973	1	6	N7996 post IT AAV.JPG:1838-2796	63.47	28.304	0.996	1.144	0.874	1
	7	TG male N7996.JPG:1335-1397	1.656	4.583	0.991	1.239	0.807	1	7	N7996 post IT AAV.JPG:2057-2954	4.028	7.196	0.978	1.399	0.715	1
	8	TG male N7996.JPG:1334-1420	1.344	4.101	1	1.135	0.881	1	8	N7996 post IT AAV.JPG:2256-3451	17.022	14.632	0.999	1.104	0.906	1
	9	TG male N7996.JPG:1315-1450	2.411	5.548	0.984	1.41	0.709	1	9	N7996 post IT AAV.JPG:2211-3718	35.815	21.228	0.999	1.108	0.903	1
	10	TG male N7996.JPG:1352-1493	1.615	4.462	1	1.048	0.954	1	10	N7996 post IT AAV.JPG:2740-2009	2.005	5.037	0.993	1.105	0.905	1
	11	TG male N7996.JPG:1369-1553	1.273	3.98	1	1.097	0.912	1	11	N7996 post IT AAV.JPG:2571-0685	3.148	6.236	1	1	1	1
	12	TG male N7996.JPG:1567-0737	4.126	7.236	0.99	1.297	0.771	1	12	N7996 post IT AAV.JPG:2691-0615	5.969	8.635	1	1.113	0.898	1
	13	TG male N7996.JPG:1552-1409	1.038	3.618	0.996	1.12	0.893	1	13	N7996 post IT AAV.JPG:2798-0611	10.639	12.415	0.867	1.625	0.615	0.955
	14	TG male N7996.JPG:1742-1368	3.631	6.754	1	1	1	1	14	N7996 post IT AAV.JPG:2548-0972	1229.7	132.546	0.88	1.328	0.753	0.987
	15	TG male N7996.JPG:1991-1440	5.636	8.442	0.994	1.185	0.844	1	15	N7996 post IT AAV.JPG:2586-1125	971.89	117.015	0.892	1.335	0.749	0.99
	16	TG male N7996.JPG:2144-1061	4.362	7.477	0.98	1.385	0.722	1	16	N7996 post IT AAV.JPG:2648-1378	963.933	116.98	0.885	1.212	0.825	0.989
									17	N7996 post IT AAV.JPG:0867-0621	5.759	8.635	0.971	1.4	0.714	1
									18	N7996 post IT AAV.JPG:0929-0533	3.055	6.236	0.987	1.367	0.731	1
									19	N7996 post IT AAV.JPG:0767-1037	12.172	12.473	0.983	1.258	0.795	1
									20	N7996 post IT AAV.JPG:1207-0723	25.02	17.75	0.998	1.115	0.897	1
									21	N7996 post IT AAV.JPG:1595-0978	1179.69	123.528	0.972	1.407	0.711	1
									22	N7996 post IT AAV.JPG:1591-0688	1405.15	134.922	0.97	1.419	0.705	1

## Sheet: Calibration
Calibration
		area	perimeter
1	Calibration_1 filter paper 2017-2019.JPG	67.14	29.06	0	0.999	1.055	0.948	1	0	3
2	Calibration_1 filter paper 2017-2019.JPG	67.14	29.06	0	0.999	1.055	0.948	1	0	3
3	Calibration_1 filter paper 2017-2019.JPG	64.97	28.588	0	0.999	1.091	0.917	1	0	3
4	Calibration_1 filter paper 2017-2019.JPG	176.71	47.124	0	1	1.041	0.961	1	0	10
5	Calibration_1 filter paper 2017-2019.JPG	188.5	50.364	0	0.934	1.118	0.894	0.985	0	10
6	Calibration_1 filter paper 2017-2019.JPG	175.74	46.967	0	1	1.007	0.993	1	0	10
7	Calibration_1 filter paper 2017-2019.JPG	839.32	107.315	0	0.916	1.236	0.809	0.99	0	50
8	Calibration_1 filter paper 2017-2019.JPG	780.02	99.117	0	0.998	1.096	0.912	1	0	50
9	Calibration_1 filter paper 2017-2019.JPG	802.4	102.887	0	0.953	1.559	0.642	1	0	50
10	Calibration_1 filter paper 2017-2019.JPG	836.96	102.573	0	1	1.034	0.967	1	0	50
11	Calibration_1 filter paper 2017-2019.JPG	1985.13	166.418	0	0.901	1.193	0.838	0.979	0	150
12	Calibration_1 filter paper 2017-2019.JPG	1991.96	167.669	0	0.89	1.311	0.763	0.985	0	150
13	Calibration_2 filter paper 2017-2019.JPG	2104.57	177.661	0	0.838	1.508	0.663	0.988	0	150
14	Calibration_2 filter paper 2017-2019.JPG	2123.51	172.852	0	0.893	1.188	0.842	0.987	0	150
