# Supplementary material for: Pharmacogenetic inhibition of lumbosacral sensory neurons alleviates visceral hypersensitivity in a mouse model of chronic pelvic pain
Source: PLoS One. 2022 Jan 25;17(1):e0262769. doi: 10.1371/journal.pone.0262769 (PMC8789164; doi:10.1371/journal.pone.0262769)
Supplement: S3 Data — (XLSX) [file pone.0262769.s006.xlsx]

## Sheet: VEGF immuno Analysis TRPA1
	Corrected total cell fluorescence (CTCF) = Integrated Density – (Area of selected cell X Mean fluorescence of background readings)
	354.25 uM=1024 pixels
	Total Area (μm2)	125493
		Mouse ID	Average Signal Intensity	Genotype	Treatment	Sex	DOB	Perfusion	DOS	Age	Normalized value	Sex
	1	R2273	85.422	TRPV-1-ZsGreen+/+	Saline	M	2017-08-01	Y	2018-01-13	5.5 months	0.919899	M
	1	R2274	118.611	TRPV-1-ZsGreen+/+	VEGF165	F	2017-08-01	N (drop and soak)	2018-01-16	5.5 months	1.2773	F
	1	R2277	115.334	TRPV-1-ZsGreen+/+	VEGF165	M	2017-08-01	N	2018-01-17	5.5 months	1.24201	M
	1	R2280	93.387	TRPV-1-ZsGreen+/+	Saline	F	2017-08-01	N	2018-01-16	5.5 months	1.00567	F
	1	R2275	130.208	TRPV-1-ZsGreen+/+	VEGF165	F	2017-08-01	Y	2018-01-12	5.5 months	1.4022	F
	1	R2279	99.28	TRPV-1-ZsGreen+/+	Saline	F	2017-08-01	Y	2018-01-12	5.5 months	1.06913	F
	1	R2276	112.432	TRPV-1-ZsGreen+/+	VEGF165	M	2017-08-01	Y	2018-01-13	5.5 months	1.21076	M
	1	R2278	104.084	TRPV-1-ZsGreen+/+	VEGF165	M	2017-08-01	Y	2018-01-13	5.5 months	1.12087	M
	1	R2272	75.8783	TRPV-1-ZsGreen+/+	Saline	M	2017-08-01	N	2018-01-17	5.5 months	0.817125	M
	1	R2496	103.424	TRPV-1-ZsGreen+/+	VEGF165	M	2017-09-26	N	2018-03-13	5.5 months	1.11376	M
	1	R2497	95.417	TRPV-1-ZsGreen+/+	Saline	M	2017-09-26	N	2018-03-13	5.5 months	1.02753	M
	1	R2499	110.91	TRPV-1-ZsGreen+/+	VEGF165	F	2017-09-26	N	2018-03-12	5.5 months	1.19438	F
	1	R2500	100.053	TRPV-1-ZsGreen+/+	Saline	F	2017-09-26	N	2018-03-12	5.5 months	1.07746	F
	1	P7079	95.619	CHAT-ZsGreen+/+	Saline	F	2017-11-14	N	2018-03-14	4 months	1.02971	F	Did not use in our analysis
	1	R2577	79.3175	CHAT-ZsGreen+/+	VEGF165	F	2017-10-03	N	2018-01-16	3 months	0.85416	F
	1	R2580	84.88	CHAT-ZsGreen+/+	Saline	F	2017-10-03	Y	2018-01-12	3 months	0.914062	F
	1	R2124	87.1087	CHAT-ZsGreen+/+	Saline	F	2017-07-25	N	2018-01-16	5.5 months	0.938063	F
	1	R2115	97.9717	CHAT-ZsGreen+/+	VEGF165	M	2017-07-25	N	2018-01-17	5.5 months	1.05504	M
	1	R2118	104.119	CHAT-ZsGreen+/+	Saline	M	2017-07-25	N	2018-01-17	5.5 months	1.12124	M
	Total count		Average Signal Intensity
	10	Saline	92.1164
	9	VEGF165	108.032
Total count	19	M	F		Average Signal Intensity	F	M		Normalized Signal Intensity	F	M
Saline	10	4	6		Saline	93.3879	90.209		Saline	1.00568	0.97145
VEGF165	9	5	4		VEGF165	109.762	106.649		VEGF165	1.18201	1.14849
			All CHAT-ZsGreen+/+ (CGs) were not used in this study

## Sheet: Saline TRPA1
		Total Area (μm2)	125493
	Label	Area (μm2)	Mean	Min	Max	Intergrated density	% area	Raw IntDen	Minthr	Maxthr
	CG S R2118_1.czi - C=0	3227.71	109.229	48	255	352561	7.145	8183139	48	255
	CG S R2118_2.czi - C=0	6491.18	121.483	48	255	788567	14.368	18303076	48	255
	CG S R2118_3.czi - C=0	8528.14	81.644	48	255	696272	18.877	16160862	48	255
	TG S R2272_1.czi - C=0	862.237	73.186	48	255	63103.9	1.909	1464676	48	255
	TG S R2272_2.czi - C=0	640.614	75.954	48	255	48657.4	1.418	1129366	48	255
	TG S R2272_3.czi - C=0	2624.06	78.495	48	255	205975	5.808	4780804	48	255
	TG S R2273_1.czi - C=0	4951.02	89.6	48	255	443613	10.959	10296507	48	255
	TG S R2273_2.czi - C=0	6225.74	86.446	48	255	538188	13.781	12491636	48	255
	TG S R2273_3.czi - C=0	1120.83	80.22	48	255	89912.9	2.481	2086928	48	255
	TG S R2279_1.czi - C=0	8869.93	109.437	48	255	970695	19.634	22530380	48	255
	TG S R2279_2.czi - C=0	6276.67	90.217	48	255	566263	13.894	13143275	48	255
	TG S R2279_3.czi - C=0	7464.02	98.186	48	255	732861	16.522	17010117	48	255
	TG S R2280_1.czi - C=0	3343.39	91.102	48	255	304588	7.401	7069669	48	255
	TG S R2280_2.czi - C=0	2056.82	79.233	48	255	162968	4.553	3782578	48	255
	TG S R2280_3.czi - C=0	14532.3	109.826	48	255	1.59602e+06	32.168	37044473	48	255
	TG S R2497_1.czi - C=0	3602.02	91.343	48	255	329019	7.973	7636722	48	255
	TG S R2497_2.czi - C=0	6947.74	105.592	48	255	733623	15.379	17027791	48	255
	TG S R2497_3.czi - C=0	7149.59	89.316	48	255	638574	15.826	14821670	48	255
	TG S R2500_1.czi - C=0	12067.1	113.431	48	255	1.36878e+06	26.711	31770150	48	255
	TG S R2500_2.czi - C=0	820.833	75.489	48	255	61963.7	1.817	1438213	48	255
	TG S R2500_3.czi - C=0	11327.1	111.239	48	255	1.26002e+06	25.073	29245703	48	255
	C1-CG S R2124_1.lsm	367.85	84.917	48	255	31236.6	0.814	725020	48	255	Did not use in our analysis
	C1-CG S R2124_2.lsm	1411	84.928	48	255	119834	3.123	2781404	48	255
	C1-CG S R2124_3.lsm	469.7	91.481	48	255	42968.8	1.04	997329	48	255
	C1-CG S R2580_1.lsm	671.935	85.758	48	255	57624	1.487	1337486	48	255
	C1-CG S R2580_2.lsm	489.562	90.945	48	255	44523	1.084	1033403	48	255
	C1-CG S R2580_3.lsm	287.8	77.937	48	255	22430.2	0.637	520617	48	255
	C1-CG S R7079_1.lsm	844.055	107.054	48	255	90359.7	1.868	2097300	48	255
	C1-CG S R7079_2.lsm	1920.72	73.785	48	255	141721	4.252	3289425	48	255
	C1-CG S R7079_3.lsm	704.464	106.018	48	255	74685.7	1.559	1733497	48	255
	All CHAT-ZsGreen+/+ (CGs) were not used in this study

## Sheet: VEGF165 TRPA1
		Total Area (μm2)	125493
	Label	Area (μm2)	Mean	Min	Max	Intergrated density	% area	Raw IntDen	Minthr	Maxthr
	TG V R2275_1.czi - C=0-1	12566.8	130.231	48	255	1.63659e+06	27.817	37986149	48	255
	TG V R2275_2.czi - C=0-1	7578.88	115.754	48	255	877287	16.776	20362326	48	255
	TG V R2275_3.czi - C=0-1	4488.82	144.64	48	255	649261	9.936	15069707	48	255
	TG V R2274_1.czi - C=0-1	9106.07	133.699	48	255	1.21747e+06	20.157	28258145	48	255
	TG V R2274_2.czi - C=0-1	9193.66	108.922	48	255	1.00139e+06	20.35	23242833	48	255
	TG V R2274_3.czi - C=0-1	11089.5	106.093	48	255	1.17651e+06	24.547	27307545	48	255
	TG V R2274_4.czi - C=0-1	16210.5	125.729	48	255	2.03813e+06	35.882	47306153	48	255
	TG V R2276_1.czi - C=0-1	6953.34	133.312	48	255	926963	15.391	21515336	48	255
	TG V R2276_2.czi - C=0-1	8370.46	103.926	48	255	869911	18.528	20191129	48	255
	TG V R2276_3.czi - C=0-1	11122.2	100.057	48	255	1.11286e+06	24.619	25830043	48	255
	TG V R2277_1.czi - C=0-1	7832.08	109.46	48	255	857303	17.337	19898490	48	255
	TG V R2277_2.czi - C=0-1	14604.1	107.885	48	255	1.57557e+06	32.327	36569804	48	255
	TG V R2277_3.czi - C=0-1	11319.5	128.656	48	255	1.45633e+06	25.056	33802135	48	255
	TG V R2278_1.czi - C=0	12887.2	124.312	48	255	1.60203e+06	28.526	37184106	48	255
	TG V R2278_2.czi - C=0	7989.73	100.149	48	255	800161	17.686	18572175	48	255
	TG V R2278_3.czi - C=0	6557.79	87.791	48	255	575717	14.516	13362708	48	255
	TG V R2499_1.czi - C=0	7821.31	99.746	48	255	780147	17.313	18107650	48	255
	TG V R2499_2.czi - C=0	10808.2	88.577	48	255	957356	23.924	22220770	48	255
	TG V R2499_3.czi - C=0	14968.4	144.407	48	255	2.16155e+06	33.133	50170881	48	255
	TG V R2496_1.czi - C=0	7303.66	107.814	48	255	787436	16.167	18276825	48	255
	TG V R2496_2.czi - C=0	7992.22	100.933	48	255	806675	17.691	18723384	48	255
	TG V R2496_3.czi - C=0	8774.93	101.524	48	255	890865	19.424	20677474	48	255
	C1-CG V R2115_1.lsm	826.908	92.918	48	255	76834.9	1.83	1783380	48	255	Did not use in our analysis
	C1-CG V R2115_2.lsm	473.534	77.888	48	255	36882.8	1.048	856070	48	255
	C1-CG V R2115_3.lsm	733.847	123.109	48	255	90343.5	1.624	2096923	48	255
	C1-CG V R2577_1.lsm	744.532	72.345	48	255	53863.4	1.648	1250199	48	255
	C1-CG V R2577_2.lsm	661.078	86.29	48	255	57044.4	1.463	1324033	48	255
	All CHAT-ZsGreen+/+ (CGs) were not used in this study

## Sheet: VEGF immuno Analysis TRPV1
	Corrected total cell fluorescence (CTCF) = Integrated Density – (Area of selected cell X Mean fluorescence of background readings)
	354.25 uM=1024 pixels
	Total Area (μm2)	125493
Staining day		Mouse ID	Average Signal Intensity	Genotype	Treatment	Sex	DOB	Perfusion	DOS	Age	Normalized value	Sex
2018-08-08	1	R2273	50.676	TRPV-1-ZsGreen+/+	Saline	M	2017-08-01	Y	2018-01-13	5.5 months	1	M
		R2274	N/A	TRPV-1-ZsGreen+/+	VEGF165	F	2017-08-01	N (drop and soak)	2018-01-16	5.5 months
	1	R2277	44.8383	TRPV-1-ZsGreen+/+	VEGF165	M	2017-08-01	N	2018-01-17	5.5 months	0.884804	M
		R2280	N/A	TRPV-1-ZsGreen+/+	Saline	F	2017-08-01	N	2018-01-16	5.5 months
		R2377	N/A	Rosa-ZsGreen +/+	VEGF165	F	2017-08-10	Y	2018-01-12	5 months
		R2378	N/A	Rosa-ZsGreen +/+	Saline	F	2017-08-10	N	2018-01-16	5 months
		R0161	N/A	Rosa-ZsGreen +/+	VEGF165	M	2017-08-18	N	2018-03-12	7 months
		R0162	N/A	Rosa-ZsGreen +/+	Saline	M	2017-08-18	N	2018-03-12	7 months
2019-03-29	1	R0163	51.6617	Rosa-ZsGreen +/+	Saline	M	2017-08-18	N	2018-03-12	7 months	0.962263	M
	1	R0164	45.8412	Rosa-ZsGreen +/+	VEGF165	F	2017-08-18	N	2018-03-14	7 months	0.853851	F
	1	R0165	55.7137	Rosa-ZsGreen +/+	Saline	F	2017-08-18	N	2018-03-14	7 months	1.03774	F
2019-04-01	1	P7078	39.3637	CHAT-ZsGreen+/+	VEGF165	F	2017-11-14	N	2018-03-14	4 months	0.643393	F
	1	P7079	58.182	CHAT-ZsGreen+/+	Saline	F	2017-11-14	N	2018-03-14	4 months	0.950976	F
	1	R2373	48.945	Rosa-ZsGreen +/+	VEGF165	M	2017-08-10	N	2018-01-17	5 months	0.799999	M
		R2374	N/A	Rosa-ZsGreen +/+	VEGF165	M	2017-08-10	Y	2018-01-12	5 months
	1	R2375	81.148	Rosa-ZsGreen +/+	Saline	M	2017-08-10	N	2018-01-17	5 months	1.32635	M
	1	R2376	67.4513	Rosa-ZsGreen +/+	VEGF165	F	2017-08-10	N	2018-01-16	5 months	1.10248	F
	1	R2573	41.9198	CHAT-ZsGreen+/+	VEGF165	M	2017-10-03	N	2018-03-13	5 months	0.685172	M
	1	R2575	44.214	CHAT-ZsGreen+/+	Saline	M	2017-10-03	N	2018-03-13	5 months	0.722671	M
2019-04-08	1	R2577	43.0377	CHAT-ZsGreen+/+	VEGF165	F	2017-10-03	N	2018-01-16	3 months	0.656589	F
		R2578	N/A	CHAT-ZsGreen+/+	VEGF165	F	2017-10-03	Y	2018-01-12	3 months
	1	R2579	60.4703	CHAT-ZsGreen+/+	VEGF165	F	2017-10-03	Y	2018-01-13	3 months	0.922545	F
	1	R2580	42.623	CHAT-ZsGreen+/+	Saline	F	2017-10-03	Y	2018-01-12	3 months	0.650263	F
		R2124	N/A	CHAT-ZsGreen+/+	Saline	F	2017-07-25	N	2018-01-16	5.5 months
	1	R2115	97.6173	CHAT-ZsGreen+/+	VEGF165	M	2017-07-25	N	2018-01-17	5.5 months	1.48926	M
		R2117	N/A	CHAT-ZsGreen+/+	Saline	M	2017-07-25	Y	2018-01-13	5.5 months
	1	R2118	88.4717	CHAT-ZsGreen+/+	Saline	M	2017-07-25	N	2018-01-17	5.5 months	1.34974	M
	1	R2116	85.39	CHAT-ZsGreen+/+	VEGF165	M	2017-07-25	Y	2018-01-13	5.5 months	1.30272	M
2019-04-14		R2275	N/A	TRPV-1-ZsGreen+/+	VEGF165	F	2017-08-01	Y	2018-01-12	5.5 months
	1	R2279	52.6743	TRPV-1-ZsGreen+/+	Saline	F	2017-08-01	Y	2018-01-12	5.5 months	0.986509	F
		R2276	N/A	TRPV-1-ZsGreen+/+	VEGF165	M	2017-08-01	Y	2018-01-13	5.5 months		M
		R2278	N/A	TRPV-1-ZsGreen+/+	VEGF165	M	2017-08-01	Y	2018-01-13	5.5 months		M
	1	R2272	50.2347	TRPV-1-ZsGreen+/+	Saline	M	2017-08-01	N	2018-01-17	5.5 months	0.940818	M
		R2496	N/A	TRPV-1-ZsGreen+/+	VEGF165	M	2017-09-26	N	2018-03-13	5.5 months
		R2497	N/A	TRPV-1-ZsGreen+/+	Saline	M	2017-09-26	N	2018-03-13	5.5 months
		R2499	N/A	TRPV-1-ZsGreen+/+	VEGF165	F	2017-09-26	N	2018-03-12	5.5 months
	1	R2500	57.275	TRPV-1-ZsGreen+/+	Saline	F	2017-09-26	N	2018-03-12	5.5 months	1.07267	F
											21
		Total count	Average Signal Intensity
		Saline	59.0251
		VEGF165	57.4875
Total count	21	M	F		Average Signal Intensity	F	M		Normalized Signal Intensity	F	M
Saline	11	6	5		Saline	53.2936	61.0677		Saline	0.939632	1.05031
VEGF165	10	5	5		VEGF165	51.2328	63.7421		VEGF165	0.835772	1.03239
	All CHAT-ZsGreen+/+ (CGs) were not used in this study

## Sheet: Saline TRPV1
		Total Area (μm2)	125493
Staining date	Label	Area (μm2)	Mean	Min	Max	Intergrated density	% area	Raw IntDen	Minthr	Maxthr
2018-08-08	C2-RG F R2378 40x_no primary_1-1.tif	45132.6	22.5	0	247	1.0155e+06	97.246	23570414	0	255
	C2-RG F R2378 40x_no primary_2.lsm	35890.6	23.441	0	201	841324	99.411	19527597	0	255
	C2-RG F R2378 40x_no primary_3.lsm	37664.5	21.594	0	208	813323	99.83	18877684	0	255
	C2-TG M R2273 40x_1-1.tif	26256.8	57.763	25	255	1.51668e+06	58.12	35202915	25	255
	C2-TG M R2273 40x_2.tif	23974.2	49.046	25	255	1.17583e+06	53.068	27291753	25	255
	C2-TG M R2273 40x_3.tif	25696	45.219	25	255	1.16195e+06	56.879	26969428	25	255
2019-03-28	C2-RG female_R0165_40x_1.tif	62567.7	53.202	25	255	3.32875e+06	49.858	27814368	25	255
	C2-RG female_R0165_40x_2.tif	59834.8	51.957	25	255	3.10885e+06	47.681	25976952	25	255
	C2-RG female_R0165_40x_3.tif	62572.1	61.982	25	255	3.87836e+06	49.862	32406847	25	255
	C2-RG male_R0163_40x_1.tif	41541.1	47.622	25	255	1.97827e+06	33.103	16530013	25	255
	C2-RG male_R0163_40x_2.tif	38667.5	49.764	25	255	1.92426e+06	30.813	16078776	25	255
	C2-RG male_R0163_40x_3.tif	49118.2	57.599	25	255	2.82915e+06	39.141	23639854	25	255
2019-04-01	C2-CG female_R7079_40x_1.tif	55119.7	59.143	25	255	3.25996e+06	43.923	27239539	25	255
	C2-CG female_R7079_40x_2.tif	89719	57.598	25	255	5.16767e+06	71.494	43180069	25	255
	C2-CG female_R7079_40x_3.tif	62992.6	70.599	25	255	4.44723e+06	50.197	37160140	25	255
	C2-CG female_R7079_40x_4.tif	52270.9	45.388	25	255	2.37245e+06	41.653	19823718	25	255
	C2-CG male_R2575_40x_1.tif	63759.2	45.272	25	255	2.88652e+06	50.808	24119223	25	255
	C2-CG male_R2575_40x_2.tif	50439	45.86	25	255	2.31312e+06	40.193	19327944	25	255
	C2-CG male_R2575_40x_3.tif	46892.6	41.51	25	255	1.94652e+06	37.367	16264717	25	255
	C2-RG male_R2375_40x_1.tif	91709.3	79.141	25	255	7.25794e+06	73.081	60645903	25	255
	C2-RG male_R2375_40x_2.tif	83765.7	77.893	25	255	6.52477e+06	66.751	54519655	25	255
	C2-RG male_R2375_40x_3.tif	79607.1	86.41	25	255	6.87885e+06	63.437	57478329	25	255
2019-04-08	C2-CG male R2117_40x_2.tif	98615.9	88.835	25	255	8.76052e+06	78.584	73201187	25	255
	C2-CG male R2117_40x_3.tif	102616	93.072	25	255	9.55066e+06	81.772	79803412	25	255
	C2-CG male R2117_40x_1.tif	101618	94.988	25	255	9.65244e+06	80.976	80653895	25	255
	C2-CG female R2580_40x_1.tif	32934.2	39.696	25	253	1.30736e+06	26.244	10924055	25	255
	C2-CG female R2580_40x_2.tif	35395.2	41.121	25	255	1.45548e+06	28.205	12161672	25	255
	C2-CG female R2580_40x_3.tif	45136.5	47.052	25	255	2.12375e+06	35.968	4436414	25	255
	C2-CG male R2118_40x_1.tif	81961.4	102.123	25	255	8.37013e+06	65.313	69939114	25	255
	C2-CG male R2118_40x_2.tif	83705.4	79.212	25	255	6.63051e+06	66.702	55403231	25	255
	C2-CG male R2118_40x_3.tif	50083.4	84.08	25	255	4.211e+06	39.91	35186279	25	255
2019-04-14	C2-TG female R2279_40x_1_20 laser.tif	49436.1	47.962	25	255	2.37104e+06	39.394	19811900	25	255
	C2-TG female R2279_40x_2_20 laser.tif	59552.5	54.757	25	255	3.26094e+06	47.456	27247781	25	255
	C2-TG female R2279_40x_3_20 laser.tif	56516.9	55.304	25	255	3.12561e+06	45.037	26117006	25	255
	C2-TG female R2500_40x_1_20 laser.tif	26505.9	39.397	25	255	1.04425e+06	21.122	8725571	25	255
	C2-TG female R2500_40x_2_20 laser.tif	52957.3	48.402	25	255	2.56324e+06	42.2	21417886	25	255
	C2-TG female R2500_40x_3_20 laser.tif	86378.9	65.01	25	255	5.61551e+06	68.833	46922078	25	255
	C2-TG female R2500_40x_4_20 laser.tif	80182.4	76.291	25	255	6.11718e+06	63.895	51113934	25	255
	C2-TG male R2272_40x_1_20 laser.tif	49938.8	42.479	25	255	2.12137e+06	39.795	17725766	25	255
	C2-TG male R2272_40x_2_20 laser.tif	66771.9	54.242	25	255	3.62186e+06	53.209	30263515	25	255
	C2-TG male R2272_40x_3_20 laser.tif	78462.7	53.983	25	255	4.23563e+06	62.525	35392053	25	255
	All CHAT-ZsGreen+/+ (CGs) were not used in this study

## Sheet: VEGF165 TRPV1
		Total Area (μm2)	125493
Staining date	Label	Area (μm2)	Mean	Min	Max	Intergrated density	% area	Raw IntDen	Minthr	Maxthr
2018-08-08	C2-TG M R2277 40x_1-1.tif	22696.6	45.49	25	252	1.03246e+06	50.24	23963983	25	255
	C2-TG M R2277 40x_2.tif	32336.3	46.907	25	244	1.5168e+06	71.577	35205796	25	255
	C2-TG M R2277 40x_3.tif	28518.5	42.118	25	234	1.20115e+06	63.127	27879393	25	255
2019-03-28	C2-RG female_R0164_40x_1.tif	25078.3	37.895	25	255	950351	19.984	7940945	25	255
	C2-RG female_R0164_40x_2.tif	33608.3	47.701	25	255	1.60313e+06	26.781	13395457	25	255
	C2-RG female_R0164_40x_3.tif	25181.8	44.378	25	255	1.11753e+06	20.067	9337830	25	255
	C2-RG female_R0164_40x_4.tif	44285.5	53.391	25	255	2.36447e+06	35.29	19757033	25	255
2019-04-01	C2-RG female_R2376_40x_1.lsm	28470.6	48.543	25	255	1.38205e+06	22.687	11548126	25	255
	C2-RG female_R2376_40x_2.tif	43126.6	46.666	25	255	2.01256e+06	34.366	16816571	25	255
	C2-RG female_R2376_40x_3.tif	19765.2	39.402	25	219	778778	15.75	6507318	25	255
	C2-RG male_R2373_40x_1_Red15.tif	48694.7	48.093	25	255	2.34189e+06	38.803	19568404	25	255
	C2-RG male_R2373_40x_2_Red15.tif	37958.8	53.357	25	255	2.02537e+06	30.248	16923592	25	255
	C2-RG male_R2373_40x_3_Red15.tif	35307.2	45.385	25	255	1.6024e+06	28.135	13389360	25	255
	C2-CG female_P7078_40x_1.tif	38331.7	41.32	25	255	1.58388e+06	30.545	13234620	25	255
	C2-CG female_P7078_40x_2.tif	40513.9	38.662	25	255	1.56635e+06	32.284	13088080	25	255
	C2-CG female_P7078_40x_3.tif	33806.3	38.109	25	255	1.28834e+06	26.939	10765083	25	255
	C2-CG male_R2573_40x_1.tif	29837.7	41.754	25	255	1.24585e+06	23.777	10410038	25	255
	C2-CG male_R2573_40x_2.tif	25096.7	40.837	25	255	1.02487e+06	19.999	8563611	25	255
	C2-CG male_R2573_40x_3.tif	30480.3	42.323	25	255	1.29e+06	24.289	10778993	25	255
	C2-CG male_R2573_40x_4.tif	23461.3	42.765	25	255	1.00333e+06	18.696	8383614	25	255
	C2-RG female_R2376_40x_1.tif	76586.8	67.996	25	255	5.2076e+06	78.658	43513715	25	255
	C2-RG female_R2376_40x_2.tif	75733	71.046	25	255	5.38054e+06	60.349	44958721	25	255
	C2-RG female_R2376_40x_3.tif	79146.3	63.312	25	255	5.01089e+06	63.069	41869977	25	255
2019-04-08	C2-CG female R2577_40x_1.tif	58440.3	42.387	25	255	2.47712e+06	46.569	20698283	25	255
	C2-CG female R2577_40x_2.tif	24631.1	42.156	25	255	1.03834e+06	19.628	8676193	25	255
	C2-CG female R2577_40x_3.tif	65214.8	44.57	25	255	2.90659e+06	51.968	24286932	25	255
	C2-CG female R2579_40x_1.tif	55722.5	63.928	25	255	3.56225e+06	44.404	29765429	25	255
	C2-CG female R2579_40x_2.tif	67671.5	59.729	25	255	4.04196e+06	53.926	33773844	25	255
	C2-CG female R2579_40x_3.tif	67968.2	57.754	25	255	3.92544e+06	54.162	32800166	25	255
	C2-CG male R2115_40x_1.tif	90508	95.066	25	255	8.60427e+06	72.123	71895618	25	255
	C2-CG male R2115_40x_2.tif	93250.8	103.411	25	255	9.64317e+06	74.309	80576414	25	255
	C2-CG male R2115_40x_3.tif	92076.3	94.375	25	255	8.68968e+06	73.373	72609247	25	255
	C2-CG male R2116_40x_1.tif	91377.7	70.078	25	255	6.40358e+06	72.816	53507037	25	255
	C2-CG male R2116_40x_2.tif	93914.1	100.137	25	255	9.40433e+06	74.837	78580683	25	255
	C2-CG male R2116_40x_3.tif	102802	85.955	25	255	8.83636e+06	81.92	73834836	25	255
2019-04-14
	All CHAT-ZsGreen+/+ (CGs) were not used in this study

## Sheet: VEGF immuno Analysis VR2
	Corrected total cell fluorescence (CTCF) = Integrated Density – (Area of selected cell X Mean fluorescence of background readings)
	354.25 uM=1024 pixels
	Total Area (μm2)	125493
Staining day		Mouse ID	Average Signal Intensity	Genotype	Treatment	Sex	DOB	Perfusion	DOS	Age	Normalized value	Sex
2018-08-08	1	R2273	57.1355	TRPV-1-ZsGreen+/+	Saline	M	2017-08-01	Y	2018-01-13	5.5 months	0.730275	M
	1	R2274	79.759	TRPV-1-ZsGreen+/+	VEGF165	F	2017-08-01	N (drop and soak)	2018-01-16	5.5 months	1.01944	F
	1	R2277	91.7143	TRPV-1-ZsGreen+/+	VEGF165	M	2017-08-01	N	2018-01-17	5.5 months	0.919735	M
	1	R2280	71.9586	TRPV-1-ZsGreen+/+	Saline	F	2017-08-01	N	2018-01-16	5.5 months	0.919735	F
	1	R2377	91.7143	Rosa-ZsGreen +/+	VEGF165	F	2017-08-10	Y	2018-01-12	5 months	1.17224	F
	1	R2378	105.621	Rosa-ZsGreen +/+	Saline	F	2017-08-10	N	2018-01-16	5 months	1.34999	F
	1	R0161	79.944	Rosa-ZsGreen +/+	VEGF165	M	2017-08-18	N	2018-03-12	7 months	1.0218	M
		R0162		Rosa-ZsGreen +/+	Saline	M	2017-08-18	N	2018-03-12	7 months	0	M
2019-03-29	1	R0163	71.3035	Rosa-ZsGreen +/+	Saline	M	2017-08-18	N	2018-03-12	7 months	1.17479	M
	1	R0164	62.8903	Rosa-ZsGreen +/+	VEGF165	F	2017-08-18	N	2018-03-14	7 months	1.03617	F
	1	R0165	50.0863	Rosa-ZsGreen +/+	Saline	F	2017-08-18	N	2018-03-14	7 months	0.825215	F
2019-04-01	1	P7078	42.1487	CHAT-ZsGreen+/+	VEGF165	F	2017-11-14	N	2018-03-14	4 months	0.690893	F
	1	P7079	51.229	CHAT-ZsGreen+/+	Saline	F	2017-11-14	N	2018-03-14	4 months	0.839736	F
	1	R2373	65.1667	Rosa-ZsGreen +/+	VEGF165	M	2017-08-10	N	2018-01-17	5 months	1.0682	M
	1	R2374	49.0437	Rosa-ZsGreen +/+	VEGF165	M	2017-08-10	Y	2018-01-12	5 months	0.803914	M
	1	R2375	85.7043	Rosa-ZsGreen +/+	Saline	M	2017-08-10	N	2018-01-17	5 months	1.40485	M
	1	R2376	77.404	Rosa-ZsGreen +/+	VEGF165	F	2017-08-10	N	2018-01-16	5 months	1.26879	F
	1	R2573	43.069	CHAT-ZsGreen+/+	VEGF165	M	2017-10-03	N	2018-03-13	5 months	0.705978	M
	1	R2575	46.085	CHAT-ZsGreen+/+	Saline	M	2017-10-03	N	2018-03-13	5 months	0.755416	M
2019-04-08		R2577	N/A	CHAT-ZsGreen+/+	VEGF165	F	2017-10-03	N	2018-01-16	3 months		F
	1	R2578	75.4677	CHAT-ZsGreen+/+	VEGF165	F	2017-10-03	Y	2018-01-12	3 months	0.963808	F
		R2579	N/A	CHAT-ZsGreen+/+	VEGF165	F	2017-10-03	Y	2018-01-13	3 months		F
		R2580	N/A	CHAT-ZsGreen+/+	Saline	F	2017-10-03	Y	2018-01-12	3 months		F
	1	R2124	90.2897	CHAT-ZsGreen+/+	Saline	F	2017-07-25	N	2018-01-16	5.5 months	1.1531	F
	1	R2115	86.7873	CHAT-ZsGreen+/+	VEGF165	M	2017-07-25	N	2018-01-17	5.5 months	1.10837	M
	1	R2117	62.8253	CHAT-ZsGreen+/+	Saline	M	2017-07-25	Y	2018-01-13	5.5 months	0.802351	M
	1	R2118	81.7897	CHAT-ZsGreen+/+	Saline	M	2017-07-25	N	2018-01-17	5.5 months	1.04455	M
	1	R2116	74.838	CHAT-ZsGreen+/+	VEGF165	M	2017-07-25	Y	2018-01-13	5.5 months	0.955766	M
2019-04-14	1	R2275	91.164	TRPV-1-ZsGreen+/+	VEGF165	F	2017-08-01	Y	2018-01-12	5.5 months	1.1083	F
	1	R2279	87.2057	TRPV-1-ZsGreen+/+	Saline	F	2017-08-01	Y	2018-01-12	5.5 months	1.06018	F
	1	R2276	80.3953	TRPV-1-ZsGreen+/+	VEGF165	M	2017-08-01	Y	2018-01-13	5.5 months	0.977384	M
		R2278	N/A	TRPV-1-ZsGreen+/+	VEGF165	M	2017-08-01	Y	2018-01-13	5.5 months		M
	1	R2272	79.4873	TRPV-1-ZsGreen+/+	Saline	M	2017-08-01	N	2018-01-17	5.5 months	0.966345	M
	1	R2496	77.59	TRPV-1-ZsGreen+/+	VEGF165	M	2017-09-26	N	2018-03-13	5.5 months	0.943278	M
		R2497	N/A	TRPV-1-ZsGreen+/+	Saline	M	2017-09-26	N	2018-03-13	5.5 months		M
	1	R2499	92.451	TRPV-1-ZsGreen+/+	VEGF165	F	2017-09-26	N	2018-03-12	5.5 months	1.12395	F
	1	R2500	80.074	TRPV-1-ZsGreen+/+	Saline	F	2017-09-26	N	2018-03-12	5.5 months	0.973477	F
		Total count	Average Signal Intensity
		Saline	72.9139
		VEGF165	74.2087
Total count	31	M	F		Average Signal Intensity	F	M		Normalized Signal Intensity	F	M	F
Saline	14	7	7		Saline	76.6378	69.1901		Saline	1.01735	0.982652	43139.6
VEGF165	17	9	8		VEGF165	76.7902	72.0609		VEGF165	1.04795	0.944937	1.04795
	All CHAT-ZsGreen+/+ (CGs) were not used in this study

## Sheet: Saline VR2
		Total Area (μm2)	125493
Staining date	Label	Area (μm2)	Mean	Min	Max	Intergrated density	% area	Raw IntDen	Minthr	Maxthr
2018-08-08	C2-RG F R2378 40x_2-1.tif	19712.5	105.916	55	255	2.08786e+06	43.634	48460491	55	255
	C2-RG F R2378 40x_1-1.tif	22577.3	99.766	55	255	2.25244e+06	49.975	52280367	55	255
	C2-RG F R2378 40x_3-1.tif	22812.5	111.181	55	255	2.53632e+06	50.496	58869337	55	255
	C2-TG F R2580 40x_1-1.tif (R2280)	26608.4	75.369	39	255	2.00545e+06	58.898	46547650	39	255
	C2-TG F R2580 40x_2-1.tif (R2280)	25943.4	80.653	39	255	2.09242e+06	57.427	48566133	39	255
	C2-TG F R2580 40x_2_-1.tif (R2280)	20713.5	69.899	39	255	1.44786e+06	45.85	33605667	39	255
	C2-TG F R2580 40x_3-1.lsm (R2280)	19762.5	68.844	39	255	1.36053e+06	43.745	31578631	39	255
	C2-TG F R2580 40x_5-1.tif (R2280)	22182.1	65.028	39	255	1.44246e+06	49.101	33480294	39	255
	C2-TG M R2273 40x_1-1.tif	2468.14	52.095	39	210	128577	5.463	2984355	39	255
	C2-TG M R2273 40x_2-1.tif	11637	53.923	39	252	627499	25.759	14564608	39	255
	C2-TG M R2273 40x_3-1.tif	14249	60.588	39	255	863320	31.541	20038141	39	255
	C2-TG M R2273 40x_4-1.tif	13504.5	59.289	39	255	800669	29.893	18583968	39	255
	C2-TG M R2273 40x_5-1.tif	9401.02	53.183	39	255	499971	20.809	11604619	39	255
	C2-TG M R2273 40x_6-1.tif	16182.8	63.735	39	255	1.0314e+06	35.821	23939395	39	255
2019-03-28	C2-RG female_R0165_40x_1.tif	100953	31.103	0	255	3.13995e+06	99.36	26236794	0	255
	C2-RG female_R0165_40x_2-1.tif	28709.3	59.697	39	255	1.71386e+06	22.878	14320689	39	255
	C2-RG female_R0165_40x_3-1.tif	23974.8	59.459	39	255	1.42552e+06	19.105	11911380	39	255
	C2-RG male_R0163_40x_1-1.tif	29825.3	69.921	39	255	2.08542e+06	23.767	17425390	39	255
	C2-RG male_R0163_40x_2-1.tif	44995.1	72.686	39	255	3.27053e+06	35.855	27327902	39	255
2019-04-01	C2-CG female_R7079_40x_1-1.tif	106590	59.319	20	255	6.32284e+06	84.938	52832375	20	255
	C2-CG female_R7079_40x_2-1.tif	72609.7	43.139	20	255	3.13232e+06	57.861	26173040	20	255
	C2-CG male_R2575_40x_1-1.lsm	72128.1	46.783	20	255	3.37439e+06	57.477	28195733	20	255
	C2-CG male_R2575_40x_2-1.tif	66511.9	47.416	20	255	3.15373e+06	53.001	26351972	20	255
	C2-CG male_R2575_40x_3-1.tif	91463.3	44.056	20	255	4.02946e+06	72.884	33669386	20	255
	C2-RG male_R2375_40x_1-1.tif	109192	77.02	20	255	8.40994e+06	87.012	70271772	20	255
	C2-RG male_R2375_40x_2-1.tif	99695.5	89.886	20	255	8.96126e+06	79.445	74878480	20	255
	C2-RG male_R2375_40x_3-1.tif	90132.9	90.207	20	255	8.13065e+06	90.226	67938100	20	255
2019-04-08	C2-CG female R2124_40x_1-1.tif	65767	93.56	30	255	6.15314e+06	52.408	51414417	30	255
	C2-CG female R2124_40x_2-1.tif	73450.9	88.808	30	255	6.52303e+06	58.531	54505122	30	255
	C2-CG female R2124_40x_3-1.tif	71738.4	88.501	30	255	6.34889e+06	57.166	53050053	30	255
	C2-CG female R2580_40x_1-1.tif (background staining)	16447.7	48.618	30	255	799650	13.107	6681715	30	255
	C2-CG female R2580_40x_2-1.tif (background staining)	26686.1	45.463	30	255	1.21322e+06	21.265	10137441	30	255
	C2-CG female R2580_40x_3-1.tif (background staining)	32461	44.245	30	240	1.43625e+06	25.867	12001039	30	255
	C2-CG male R2117_40x_1-1.tif	83330.8	64.553	30	255	5.37922e+06	66.404	44947692	30	255
	C2-CG male R2117_40x_2-1.tif	71300.4	62.156	30	255	4.43172e+06	56.817	37030542	30	255
	C2-CG male R2117_40x_3-1.tif	83330.5	61.767	30	255	5.14709e+06	66.404	43008031	30	255
	C2-CG male R2118_40x_1-1.tif	80279.4	81.446	30	255	6.53841e+06	63.972	54633651	30	255
	C2-CG male R2118_40x_2-1.tif	79284.9	82.082	30	255	6.5079e+06	63.18	54378730	30	255
	C2-CG male R2118_40x_3-1.tif	70520.5	81.841	30	255	5.77147e+06	56.196	48225255	30	255
2019-04-14	C2-TG male R2272_40x_no primary.tif	89633.3	17.532	0	249	1.57148e+06	99.758	13130982	0	255
	C2-TG male R2272_40x_1.tif	16020.1	88.551	60	255	1.4186e+06	12.766	11853537	60	255
	C2-TG male R2272_40x_2.tif	10807.3	75.163	60	255	812315	8.612	6787545	60	255
	C2-TG male R2272_40x_3.lsm	6058.9	74.748	60	255	452889	4.828	3784255	60	255
	C2-TG female R2279_40x_1.tif	5210.39	88.675	60	255	462029	4.152	3860627	60	255
	C2-TG female R2279_40x_2.tif	6098.52	82.612	60	255	503809	4.86	4209730	60	255
	C2-TG female R2279_40x_3.tif	8559.8	90.33	60	255	773209	6.821	6460785	60	255
	C2-TG female R2500_40x_1.tif	2968.24	78.378	60	255	232645	2.365	1943935	60	255
	C2-TG female R2500_40x_2.tif	3706.05	80.077	60	255	296769	2.953	2479741	60	255
	C2-TG female R2500_40x_3.tif	10674	81.767	60	255	872786	8.506	7292830	60	255
	C2-TG male R2497_40x_1.lsm (background staining)	198.784	70.359	60	166	13986.2	0.158	116866	60	255
	C2-TG male R2497_40x_2.tif (background staining)	1378.2	77.136	60	255	106310	1.098	888303	60	255
	C2-TG male R2497_40x_3.lsm (background staining)	2667.25	73.202	60	255	195249	2.125	1631463	60	255
	All CHAT-ZsGreen+/+ (CGs) were not used in this study

## Sheet: VEGF165 VR2
		Total Area (μm2)	125493
Staining date	Label	Area (μm2)	Mean	Min	Max	Intergrated density	% area	Raw IntDen	Minthr	Maxthr
2018-08-08	C2-RG F R2377 40x_2-1.tif	18897.3	108.456	55	255	2.04952e+06	41.83	47570438	55	255
	C2-RG F R2377 40x_1.tif	32878	108.948	55	255	3.582e+06	72.776	83140212	55	255
	C2-RG F R2377 40x_3-1.lsm	18172.8	105.503	55	255	1.91729e+06	40.226	44501349	55	255
	C2-RG M R0161 40x_1-1.tif	11939.2	58.126	39	255	693982	31.774	16107718	39	255
	C2-RG M R0161 40x_2-1.tif	23913.6	96.243	39	255	2.30152e+06	60.44	53419494	39	255
	C2-RG M R0161 40x_3-1.tif	29499.2	85.463	39	255	2.52108e+06	74.487	58515660	39	255
	C2-TG F R2274 40x_1-1.tif	20452.9	71.97	39	255	1.472e+06	45.273	34165973	39	255
	C2-TG F R2274 40x_2-1.tif	23764.2	73.896	39	255	1.75607e+06	52.603	40759403	39	255
	C2-TG F R2274 40x_3-1.tif	28736.6	93.411	39	255	2.68431e+06	63.609	62304328	39	255
	C2-TG M R2277 40x_1-1.tif	30712.7	83.922	39	255	2.57747e+06	67.984	59824512	39	255
	C2-TG M R2277 40x_2-1.tif	39519.6	109.955	39	255	4.34537e+06	87.478	100858508	39	255
	C2-TG M R2277 40x_3-1.tif	39494.3	81.266	39	255	3.20953e+06	87.422	74495067	39	255
2019-03-28	C2-RG female_R0164_40x_1.lsm	11690.6	65.094	39	255	760986	13.605	6358645	39	255
	C2-RG female_R0164_40x_2.lsm	16023.1	71.595	39	255	1.14718e+06	19.195	9585573	39	255
	C2-RG female_R0164_40x_3.lsm	3187.61	51.982	39	255	165698	2.54	1384539	39	255
2019-04-01	C2-CG female_R7078_40x_1-1.tif	51078.4	35.677	20	255	1.8223e+06	40.703	15226782	20	255
	C2-CG female_R7078_40x_2-1.tif	73286.8	42.146	20	255	3.08875e+06	58.4	25808986	20	255
	C2-CG female_R7078_40x_3-1.tif	79157.3	48.623	20	255	3.84884e+06	63.078	32160186	20	255
	C2-CG male_R2573_40x_1-1.tif	52112.1	47.159	19	255	2.45757e+06	41.527	20534968	19	255
	C2-CG male_R2573_40x_2-1.tif	74761.7	43.365	20	255	3.24205e+06	59.575	27089960	20	255
	C2-CG male_R2573_40x_3_-1.tif	53943	38.683	20	255	2.08666e+06	49.502	17435689	20	255
	C2-RG female_R2376_40x_1-1.tif	100659	79.508	20	255	8.00318e+06	80.212	66872997	20	255
	C2-RG female_R2376_40x_2-1.tif	100449	77.539	20	255	7.78871e+06	80.045	65080915	20	255
	C2-RG female_R2376_40x_3-1.tif	88743.1	75.165	20	255	6.67039e+06	70.717	55736440	20	255
	C2-RG male_R2373_40x_1-1.tif	91605.9	60.05	20	255	5.50098e+06	72.998	45965062	20	255
	C2-RG male_R2373_40x_2-1.tif	95873.6	62.475	20	255	5.98971e+06	76.399	50048863	20	255
	C2-RG male_R2373_40x_3-1.tif	94860.1	72.975	20	255	6.92239e+06	75.591	57842147	20	255
	C2-RG male_R2374_40x_1-1.tif	61288.1	53.517	20	255	3.27994e+06	83.477	27406526	20	255
	C2-RG male_R2374_40x_2-1.tif	63238.8	47.461	20	255	3.00138e+06	50.393	25078936	20	255
	C2-RG male_R2374_40x_3-1.tif	60778.2	46.153	20	255	2.8051e+06	48.432	23438891	20	255
2019-04-08	C2-CG female R2577_40x_no primary.tif	105668	26.776	0	255	2.8294e+06	98.981	23641939	0	255
	C2-CG female R2577_40x_1-1.tif (background staining)	26589.7	42.919	30	255	1.1412e+06	21.189	9535647	30	255
	C2-CG female R2577_40x_2-1.tif (background staining)	37518.8	48.198	30	255	1.80832e+06	29.898	15109929	30	255
	C2-CG female R2577_40x_3-1.tif (background staining)	30433	53.808	30	255	1.63755e+06	40.285	13683027	30	255
	C2-CG female R2578_40x_1-1.tif	45470.6	66.076	30	255	3.0045e+06	36.234	25105040	30	255
	C2-CG female R2578_40x_2-1.tif	58833.8	73.673	30	255	4.33444e+06	46.883	36217741	30	255
	C2-CG female R2578_40x_3-1.tif	70501.9	86.654	30	255	6.10925e+06	56.181	51047665	30	255
	C2-CG female R2579_40x_1-1.tif (background staining)	18670.7	49.471	30	255	923660	14.878	7717920	30	255
	C2-CG female R2579_40x_2-1.tif (background staining)	26094.4	49.434	30	255	1.28996e+06	20.794	10778663	30	255
	C2-CG female R2579_40x_3-1.tif (background staining)	21630.5	48.044	30	223	1.03921e+06	17.237	8683454	30	255
	C2-CG male R2115_40x_1-1.tif	80228.3	83.639	30	255	6.71022e+06	63.932	56069270	30	255
	C2-CG male R2115_40x_2-1.tif	77499	94.095	30	255	7.29225e+06	61.757	60932627	30	255
	C2-CG male R2115_40x_3-1.tif	74384.8	82.628	30	255	6.14627e+06	59.275	51357017	30	255
	C2-CG male R2116_40x_1-1.tif	71430.4	87.313	30	255	6.23681e+06	56.921	52113539	30	255
	C2-CG male R2116_40x_2-1.tif	68261.7	67.841	30	255	4.63094e+06	54.396	38695244	30	255
	C2-CG male R2116_40x_3-1.tif	65639.5	69.36	30	255	4.55273e+06	52.306	38041682	30	255
2019-04-14	C2-TG female R2275_40x_1.tif	24626.5	97.439	60	255	2.39957e+06	19.624	20050326	60	255
	C2-TG female R2275_40x_2-1.tif	21498.7	91.563	60	255	1.96848e+06	17.132	16448268	60	255
	C2-TG female R2275_40x_3-1.tif	15777.7	84.49	60	255	1.33306e+06	12.573	11138783	60	255
	C2-TG female R2499_40x_1-1.tif	21577.9	90.97	60	255	1.96295e+06	17.195	16401992	60	255
	C2-TG female R2499_40x_2-1.tif	31136	103.952	60	255	3.23663e+06	24.811	27044656	60	255
	C2-TG female R2499_40x_3-1.tif	14628.3	82.431	60	255	1.20582e+06	11.657	10075629	60	255
	C2-TG male R2276_40x_1.tif	3212.98	77.466	60	255	248896	2.56	2079727	60	255
	C2-TG male R2276_40x_2-1.tif	8994.95	79.943	60	255	719082	7.168	6008504	60	255
	C2-TG male R2276_40x_3-1.tif	9390.48	83.777	60	255	786710	7.483	6573596	60	255
	C2-TG male R2278_40x_1.tif (background staining)	300.63	116.142	60	255	34915.7	0.24	291749	60	255
	C2-TG male R2278_40x_2.tif (background staining)	22.499	68.261	60	135	1535.82	0.018	12833	60	255
	C2-TG male R2278_40x_3.tif (background staining)	590.249	70.291	60	194	41488.9	0.47	346673	60	255
	C2-TG male R2496_40x_1.tif	589.411	75.539	60	255	44523.3	0.47	372028	60	255
	C2-TG male R2496_40x_2.lsm	9049.16	86.619	60	255	783834	7.211	6549558	60	255
	C2-TG male R2496_40x_3.tif	1411.12	70.612	60	148	99641.8	1.124	832587	60	255
	All CHAT-ZsGreen+/+ (CGs) were not used in this study

## Sheet: VEGF immuno Analysis VR1
Corrected total cell fluorescence (CTCF) = Integrated Density – (Area of selected cell X Mean fluorescence of background readings)
354.25 uM=1024 pixels
Total Area (μm2)	125493
	Mouse ID	Average Signal Intensity	Genotype	Treatment	Sex	DOB	Perfusion	DOS	Age	Staining day	Normalized value
1	R2273	25.7433	TRPV-1-ZsGreen+/+	Saline	M	2017-08-01	Y	2018-01-13	5.5 months	2018-08-08	0.976254
1	R2274	28.3032	TRPV-1-ZsGreen+/+	VEGF165	F	2017-08-01	N (drop and soak)	2018-01-16	5.5 months		1.07333
1	R2277	26.6133	TRPV-1-ZsGreen+/+	VEGF165	M	2017-08-01	N	2018-01-17	5.5 months		0.940733
1	R2280	24.8067	TRPV-1-ZsGreen+/+	Saline	F	2017-08-01	N	2018-01-16	5.5 months		0.940733
1	R2377	21.382	Rosa-ZsGreen +/+	VEGF165	F	2017-08-10	Y	2018-01-12	5 months		0.810861
1	R2378	24.656	Rosa-ZsGreen +/+	Saline	F	2017-08-10	N	2018-01-16	5 months		0.93502
1	R0161	23.849	Rosa-ZsGreen +/+	VEGF165	M	2017-08-18	N	2018-03-12	7 months		0.904416
1	R0162	30.272	Rosa-ZsGreen +/+	Saline	M	2017-08-18	N	2018-03-12	7 months		1.14799
1	R0163	161.799	Rosa-ZsGreen +/+	Saline	M	2017-08-18	N	2018-03-12	7 months	2019-03-29	0.955765
1	R0164	172.53	Rosa-ZsGreen +/+	VEGF165	F	2017-08-18	N	2018-03-14	7 months		1.01915
1	R0165	176.776	Rosa-ZsGreen +/+	Saline	F	2017-08-18	N	2018-03-14	7 months		1.04423
1	P7078	89.187	CHAT-ZsGreen+/+	VEGF165	F	2017-11-14	N	2018-03-14	4 months	2019-04-01	1.26291
1	P7079	71.9727	CHAT-ZsGreen+/+	Saline	F	2017-11-14	N	2018-03-14	4 months		1.01915
1	R2373	56.6717	Rosa-ZsGreen +/+	VEGF165	M	2017-08-10	N	2018-01-17	5 months		0.802486
1	R2374	55.796	Rosa-ZsGreen +/+	VEGF165	M	2017-08-10	Y	2018-01-12	5 months		0.790087
1	R2375	64.892	Rosa-ZsGreen +/+	Saline	M	2017-08-10	N	2018-01-17	5 months		0.918888
1	R2376	79.1077	Rosa-ZsGreen +/+	VEGF165	F	2017-08-10	N	2018-01-16	5 months		1.12019
1	R2573	58.1487	CHAT-ZsGreen+/+	VEGF165	M	2017-10-03	N	2018-03-13	5 months		0.823401
1	R2575	74.9957	CHAT-ZsGreen+/+	Saline	M	2017-10-03	N	2018-03-13	5 months		1.06196
1	R2577	76.8973	CHAT-ZsGreen+/+	VEGF165	F	2017-10-03	N	2018-01-16	3 months	2019-04-08	1.2159
1	R2578	72.374	CHAT-ZsGreen+/+	VEGF165	F	2017-10-03	Y	2018-01-12	3 months		1.14438
1	R2579	68.9743	CHAT-ZsGreen+/+	VEGF165	F	2017-10-03	Y	2018-01-13	3 months		1.09062
1	R2580	72.6498	CHAT-ZsGreen+/+	Saline	F	2017-10-03	Y	2018-01-12	3 months		1.14874	Also stained on 2018/07/20
1	R2124	76.813	CHAT-ZsGreen+/+	Saline	F	2017-07-25	N	2018-01-16	5.5 months		1.21457
1	R2115	72.0567	CHAT-ZsGreen+/+	VEGF165	M	2017-07-25	N	2018-01-17	5.5 months		1.13936
1	R2117	37.0227	CHAT-ZsGreen+/+	Saline	M	2017-07-25	Y	2018-01-13	5.5 months		0.585401
1	R2118	64.8653	CHAT-ZsGreen+/+	Saline	M	2017-07-25	N	2018-01-17	5.5 months		1.02565
	R2116	No good tissue	CHAT-ZsGreen+/+	VEGF165	M	2017-07-25	Y	2018-01-13	5.5 months
1	R2275	57.6997	TRPV-1-ZsGreen+/+	VEGF165	F	2017-08-01	Y	2018-01-12	5.5 months	2019-04-14	0.775862
1	R2279	55.032	TRPV-1-ZsGreen+/+	Saline	F	2017-08-01	Y	2018-01-12	5.5 months		0.739991
1	R2276	54.3117	TRPV-1-ZsGreen+/+	VEGF165	M	2017-08-01	Y	2018-01-13	5.5 months		0.730305
1	R2278	72.1243	TRPV-1-ZsGreen+/+	VEGF165	M	2017-08-01	Y	2018-01-13	5.5 months		0.969824
1	R2272	62.26	TRPV-1-ZsGreen+/+	Saline	M	2017-08-01	N	2018-01-17	5.5 months		0.837183
1	R2496	68.7403	TRPV-1-ZsGreen+/+	VEGF165	M	2017-09-26	N	2018-03-13	5.5 months		0.924321
1	R2497	68.5053	TRPV-1-ZsGreen+/+	Saline	M	2017-09-26	N	2018-03-13	5.5 months		0.921161
1	R2499	121.819	TRPV-1-ZsGreen+/+	VEGF165	F	2017-09-26	N	2018-03-12	5.5 months		1.63805
1	R2500	111.677	TRPV-1-ZsGreen+/+	Saline	F	2017-09-26	N	2018-03-12	5.5 months		1.50166
Total count	36	Average Signal Intensity			M	F			Average Signal Intensity	M	F
Saline	17	70.867		Saline	65.5951	76.7979		Saline	0.998491	0.936695	1.06801
VEGF165	19	67.1887		VEGF165	54.2569	78.8274		VEGF165	1.00927	0.891659	1.11512
			Total count	36	M	F
			Saline	17	9	8
			VEGF165	19	9	10
	All CHAT-ZsGreen+/+ (CGs) were not used in this study

[truncated: 2 more sheets: Saline VR1, VEGF165 VR1]
