# Supplementary material for: Pharmacogenetic inhibition of lumbosacral sensory neurons alleviates visceral hypersensitivity in a mouse model of chronic pelvic pain
Source: PLoS One. 2022 Jan 25;17(1):e0262769. doi: 10.1371/journal.pone.0262769 (PMC8789164; doi:10.1371/journal.pone.0262769)
Supplement: S4 Data — (XLSX) [file pone.0262769.s007.xlsx]

## Sheet: Cohort 1
																									baseline	RTX
	Mouse ID	Genotype	Gender	Treatment	File	Channel	Weight (mg)	1st Baseline force (g) (averaged)	Maximum force (g)	1st KCL baseline (g)	1st Max KCL force (g)	0.5Hz baseline	0.5Hz peak	1Hz baseline	1Hz peak	2Hz baseline	2Hz peak	4Hz baseline	4Hz peak	8Hz baseline	8Hz peak	16Hz baseline	16Hz peak	32Hz baseline	32Hz peak	0.5Hz baseline	0.5Hz peak	1Hz baseline	1Hz peak	2Hz baseline	2Hz peak	4Hz baseline	4Hz peak	8Hz baseline	8Hz peak	16Hz baseline	16Hz peak	32Hz baseline	32Hz peak	0.5Hz baseline	0.5Hz peak	1Hz baseline	1Hz peak	2Hz baseline	2Hz peak	4Hz baseline	4Hz peak	8Hz baseline	8Hz peak
	R2376	RG	F	VEGF	alison011618	1	4	0.1672	2.3405	0.1961	2.0283	0.129	0.2723	0.1302	0.2853	0.1303	0.35	0.14	0.4466	0.1444	0.7191	0.1575	1.3176	0.1656	1.8498	0.1677	0.4595	0.1696	0.4785	0.1757	0.5777	0.1844	0.7303	0.1993	1.1296	0.2147	1.7825	0.2168	2.2146	0.1755	0.1982	0.1725	0.2042	0.1779	0.1947	0.1738	0.2085	0.1752	0.2335
	R2280	TG	F	PBS	alison011618	3	6	0.3211	2.9053	0.3625	1.6237	0.2779	0.4629	0.2702	0.4822	0.2763	0.583	0.2722	0.7491	0.2725	1.2485	0.2695	1.9779	0.2586	2.5864	0.2629	0.5645	0.2677	0.6207	0.2656	0.7005	0.2726	0.9153	0.2674	1.5398	0.2717	2.28	0.2632	2.7702	0.2519	0.2934	0.2558	0.3018	0.2614	0.2984	0.2553	0.3337	0.2617	0.3815
	R2577	CG	F	VEGF	alison011618	4	7	0.1561	1.6015	0.0822	0.8856	0.0955	0.1529	0.0976	0.1671	0.0919	0.1954	0.0962	0.2458	0.105	0.3954	0.1134	0.6785	0.1346	1.0316	0.1169	0.2715	0.1191	0.2892	0.1163	0.3148	0.1197	0.4095	0.1355	0.7139	0.1604	1.0891	0.1834	1.3758	0.0952	0.1157	0.0954	0.1157	0.0944	0.1184	0.0913	0.1184	0.0988	0.1378
	R2378	RG	F	PBS	alison011618	5	6	0.1943	1.0457	0.2253	0.5085	0.2161	0.3347	0.2118	0.3303	0.2113	0.3803	0.2038	0.4576	0.2086	0.6375	0.2142	0.8667	0.2172	1.0738	0.2312	0.3856	0.238	0.3996	0.2315	0.4295	0.2381	0.5252	0.2337	0.7394	0.2374	1.0159	0.2453	1.1994	0.2427	0.2794	0.2431	0.2908	0.2365	0.2785	0.2475	0.3145	0.2449	0.347
	R2274	TG	F	VEGF	alison011618	6	8	0.2432	2.0586	0.286	1.6888	0.3467	0.5888	0.3396	0.6309	0.3378	0.7986	0.346	1.0033	0.3456	1.5331	0.3601	2.0397	0.3623	2.4611	0.4363	0.8967	0.4304	0.9233	0.4308	1.0188	0.4374	1.3018	0.435	1.8341	0.4376	2.3545	0.4283	2.6211	0.4097	0.5114	0.4209	0.5501	0.4041	0.5079	0.4243	0.5741	0.419	0.704
	R2124	CG	F	PBS	alison011618	7	9	0.1989	1.7829	0.2303	1.0992	0.1846	0.3554	0.187	0.3537	0.1864	0.4661	0.1926	0.5878	0.1854	0.9234	0.1749	1.2927	0.1744	1.5598	0.1112	0.3284	0.1024	0.3377	0.0982	0.3673	0.1034	0.4737	0.0931	0.7543	0.1018	1.0569	0.1006	1.2183	0.1132	0.1458	0.112	0.1568	0.1138	0.1729	0.1249	0.1864	0.116	0.2363
	R2272	TG	M	PBS	alison011718	1	13	0.3175	3.1883	0.36	2.7968	0.3097	0.5337	0.3129	0.6561	0.3229	0.8347	0.3301	1.2599	0.3321	1.9636	0.346	2.5467	0.3462	2.8433	0.3488	0.8131	0.3562	0.7976	0.349	1.0322	0.366	1.4117	0.3643	2.0628	0.3687	2.5725	0.3648	2.8451	0.3385	0.3767	0.338	0.3836	0.3376	0.3888	0.3447	0.4776	0.3442	0.4759
	R2277	TG	M	VEGF	alison011718	3	8	0.214	2.1827	0.2483	1.5498	0.2062	0.3093	0.2057	0.3396	0.2159	0.447	0.2216	0.6165	0.2278	1.1335	0.2391	1.6346	0.2459	1.9074	0.2046	0.3975	0.2255	0.3966	0.224	0.5376	0.2349	0.7307	0.2392	1.241	0.2523	1.6707	0.252	1.925	0.1947	0.2137	0.2003	0.2162	0.2028	0.2422	0.2058	0.233	0.1997	0.2523
	R2118	CG	M	PBS	alison011718	4	10	0.2059	1.4077	0.2923	0.9121	0.1418	0.2237	0.1432	0.2493	0.1453	0.2962	0.1498	0.4069	0.1484	0.6635	0.1575	0.9068	0.1675	1.0714	0.1464	0.2839	0.1529	0.2936	0.1515	0.36	0.1467	0.4493	0.1526	0.713	0.1613	0.9015	0.1664	1.0458	0.1331	0.1653	0.1385	0.1609	0.1393	0.1794	0.1402	0.1759	0.1425	0.1892
	R2115	CG	M	VEGF	alison011718	5	13	0.3552	2.5241	0.3496	1.4724	0.2729	0.4409	0.2779	0.5059	0.2774	0.5989	0.2702	0.8693	0.2704	1.4618	0.2856	1.8367	0.2944	2.1413	0.3045	0.5647	0.2969	0.5629	0.2953	0.6858	0.3023	0.9465	0.3022	1.5172	0.3163	1.8674	0.3209	2.1325	0.2838	0.3162	0.2913	0.3145	0.2891	0.3276	0.2907	0.3733	0.2922	0.4163
	R2373	RG	M	VEGF	alison011718	6	8	0.2614	2.5334	0.2374	2.1997	0.237	0.4082	0.2404	0.4417	0.2433	0.538	0.2497	0.7401	0.2599	1.3086	0.2903	1.9511	0.2992	2.3768	0.2369	0.5225	0.2643	0.5501	0.2621	0.71	0.2807	0.9509	0.2872	1.5176	0.3067	2.013	0.3136	2.3605	0.2245	0.2499	0.2247	0.2361	0.2271	0.243	0.2277	0.2533	0.2282	0.2774
	R2375	RG	M	PBS	alison011718	7	18	0.3658	0.6817	0.3519	0.5253	0.2524	0.2904	0.2538	0.2996	0.2538	0.3182	0.2534	0.358	0.2527	0.4273	0.259	0.5109	0.2672	0.6622	0.237	0.3039	0.2397	0.314	0.2366	0.3157	0.241	0.3749	0.2423	0.4518	0.2462	0.5456	0.2518	0.6808	0.2241	0.2388	0.2279	0.2363	0.2285	0.2413	0.2269	0.2523	0.2281	0.2684
										Baseline nerve-evoked force production (g)							RTX nerve-evoked force production (g)							TTX nerve-evoked force production (g)
	Mouse ID	Genotype	Gender	Treatment	Weight (mg)	Baseline tone (g) (averaged)	Maximum Force Produced to 32Hz (g)	1st KCL Force Produced (g)	1st KCL Intergral force (g*s)	0.5Hz	1Hz	2Hz	4Hz	8Hz	16Hz	32Hz	0.5Hz	1Hz	2Hz	4Hz	8Hz	16Hz	32Hz	0.5Hz	1Hz	2Hz	4Hz	8Hz	16Hz	32Hz	2nd KCL Force Produced (g)	2nd KCL Intergral force (g*s)
	R2376	RG	F	VEGF	4	0.1672	2.1733	1.8322	87.4886	0.1433	0.1551	0.2197	0.3066	0.5747	1.1601	1.6842	0.2918	0.3089	0.402	0.5459	0.9303	1.5678	1.9978	0.0227	0.0317	0.0168	0.0347	0.0583	0.1104	0.1796	1.7595	106.924
	R2280	TG	F	PBS	6	0.3211	2.5842	1.2612	65.4544	0.185	0.212	0.3067	0.4769	0.976	1.7084	2.3278	0.3016	0.353	0.4349	0.6427	1.2724	2.0083	2.507	0.0415	0.046	0.037	0.0784	0.1198	0.2296	0.3129	1.5327	93.6516
	R2378	RG	F	PBS	6	0.1943	0.8514	0.2832	14.3424	0.1186	0.1185	0.169	0.2538	0.4289	0.6525	0.8566	0.1544	0.1616	0.198	0.2871	0.5057	0.7785	0.9541	0.0367	0.0477	0.042	0.067	0.1021	0.1242	0.1668	0.6384	36.7141
	R2274	TG	F	VEGF	8	0.2432	1.8154	1.4028	51.1055	0.2421	0.2913	0.4608	0.6573	1.1875	1.6796	2.0988	0.4604	0.4929	0.588	0.8644	1.3991	1.9169	2.1928	0.1017	0.1292	0.1038	0.1498	0.285	0.4551	0.6311	2.0201	117.84
	R2272	TG	M	PBS	13	0.3175	2.8708	2.4368	170.898	0.224	0.3432	0.5118	0.9298	1.6315	2.2007	2.4971	0.4643	0.4414	0.6832	1.0457	1.6985	2.2038	2.4803	0.0382	0.0456	0.0512	0.1329	0.1317	0.3265	0.4459	2.0503	214.424
	R2277	TG	M	VEGF	8	0.214	1.9687	1.3015	85.0143	0.1031	0.1339	0.2311	0.3949	0.9057	1.3955	1.6615	0.1929	0.1711	0.3136	0.4958	1.0018	1.4184	1.673	0.019	0.0159	0.0394	0.0272	0.0526	0.0903	0.1373	1.3351	112.339
	R2373	RG	M	VEGF	8	0.2614	2.272	1.9623	101.4	0.1712	0.2013	0.2947	0.4904	1.0487	1.6608	2.0776	0.2856	0.2858	0.4479	0.6702	1.2304	1.7063	2.0469	0.0254	0.0114	0.0159	0.0256	0.0492	0.0733	0.1281	1.8168	150.36
	R2375	RG	M	PBS	18	0.3658	0.3159	0.1734	10.5384	0.038	0.0458	0.0644	0.1046	0.1746	0.2519	0.395	0.0669	0.0743	0.0791	0.1339	0.2095	0.2994	0.429	0.0147	0.0084	0.0128	0.0254	0.0403	0.0493	0.0788	0.3163	38.517
														Normalized Nerve-Evoked Frequency-Response Curve					RTX nerve-evoked force production (g)								TTX nerve-evoked force production (g)
	Mouse ID	Genotype	Gender	Treatment	Normalized baseline muscle tone (g/mg)	Normalized Maximum Force (g/mg)	Normalized KCL force 1st (g/mg)	Normalized KCL force 2nd (g/mg)	Normalized KCL intergral force 1st (g*s/mg)	Normalized KCL intergral forc 2nd (g*s/mg)	0.5Hz	1Hz	2Hz	4Hz	8Hz	16Hz	32Hz		0.5Hz	1Hz	2Hz	4Hz	8Hz	16Hz	32Hz		0.5Hz	1Hz	2Hz	4Hz	8Hz	16Hz	32Hz
	R2376	RG	F	VEGF	0.0418	0.543325	0.45805	0.439875	21.8722	26.7309	0.035825	0.038775	0.054925	0.07665	0.143675	0.290025	0.42105		0.07295	0.077225	0.1005	0.136475	0.232575	0.39195	0.49945		0.005675	0.007925	0.0042	0.008675	0.014575	0.0276	0.0449
	R2280	TG	F	PBS	0.0535167	0.4307	0.2102	0.25545	10.9091	15.6086	0.0308333	0.0353333	0.0511167	0.0794833	0.162667	0.284733	0.387967		0.0502667	0.0588333	0.0724833	0.107117	0.212067	0.334717	0.417833		0.00691667	0.00766667	0.00616667	0.0130667	0.0199667	0.0382667	0.05215
	R2378	RG	F	PBS	0.0323833	0.1419	0.0472	0.1064	2.3904	6.11902	0.0197667	0.01975	0.0281667	0.0423	0.0714833	0.10875	0.142767		0.0257333	0.0269333	0.033	0.04785	0.0842833	0.12975	0.159017		0.00611667	0.00795	0.007	0.0111667	0.0170167	0.0207	0.0278
	R2274	TG	F	VEGF	0.0304	0.226925	0.17535	0.252512	6.38819	14.73	0.0302625	0.0364125	0.0576	0.0821625	0.148438	0.20995	0.26235		0.05755	0.0616125	0.0735	0.10805	0.174888	0.239612	0.2741		0.0127125	0.01615	0.012975	0.018725	0.035625	0.0568875	0.0788875
	R2272	TG	M	PBS	0.0244231	0.220831	0.187446	0.157715	13.146	16.4942	0.0172308	0.0264	0.0393692	0.0715231	0.1255	0.169285	0.192085		0.0357154	0.0339538	0.0525538	0.0804385	0.130654	0.169523	0.190792		0.00293846	0.00350769	0.00393846	0.0102231	0.0101308	0.0251154	0.0343
	R2277	TG	M	VEGF	0.02675	0.246088	0.162688	0.166888	10.6268	14.0424	0.0128875	0.0167375	0.0288875	0.0493625	0.113212	0.174437	0.207687		0.0241125	0.0213875	0.0392	0.061975	0.125225	0.1773	0.209125		0.002375	0.0019875	0.004925	0.0034	0.006575	0.0112875	0.0171625
	R2373	RG	M	VEGF	0.032675	0.284	0.245287	0.2271	12.6751	18.795	0.0214	0.0251625	0.0368375	0.0613	0.131087	0.2076	0.2597		0.0357	0.035725	0.0559875	0.083775	0.1538	0.213287	0.255862		0.003175	0.001425	0.0019875	0.0032	0.00615	0.0091625	0.0160125
	R2375	RG	M	PBS															Sensory								Motor
																			-0.037125	-0.03845	-0.045575	-0.059825	-0.0889	-0.101925	-0.0784		0.067275	0.0693	0.0963	0.1278	0.218	0.36435	0.45455
																			-0.0194333	-0.0235	-0.0213667	-0.0276333	-0.0494	-0.0499833	-0.0298667		0.04335	0.0511667	0.0663167	0.09405	0.1921	0.29645	0.365683
																			-0.00596667	-0.00718333	-0.00483333	-0.00555	-0.0128	-0.021	-0.01625		0.0196167	0.0189833	0.026	0.0366833	0.0672667	0.10905	0.131217
																			-0.0272875	-0.0252	-0.0159	-0.0258875	-0.02645	-0.0296625	-0.01175		0.0448375	0.0454625	0.060525	0.089325	0.139263	0.182725	0.195213
																			-0.0184846	-0.00755385	-0.0131846	-0.00891538	-0.00515385	-0.000238462	0.00129231		0.0327769	0.0304462	0.0486154	0.0702154	0.120523	0.144408	0.156492
																			-0.011225	-0.00465	-0.0103125	-0.0126125	-0.0120125	-0.0028625	-0.0014375		0.0217375	0.0194	0.034275	0.058575	0.11865	0.166013	0.191963
																			-0.0143	-0.0105625	-0.01915	-0.022475	-0.0227125	-0.0056875	0.0038375		0.032525	0.0343	0.054	0.080575	0.14765	0.204125	0.23985
[truncated: 20 more columns]

## Sheet: Cohort 2
																									baseline	RTX														TTX
	Mouse ID	Genotype	Gender	Treatment	File	Channel	Weight (mg)	1st Baseline force (g) (averaged)	Maximum Force Produced with 32Hz stim (g)	1st KCL baseline (g)	1st Max KCL force (g)	0.5Hz baseline	0.5Hz peak	1Hz baseline	1Hz peak	2Hz baseline	2Hz peak	4Hz baseline	4Hz peak	8Hz baseline	8Hz peak	16Hz baseline	16Hz peak	32Hz baseline	32Hz peak	0.5Hz baseline	0.5Hz peak	1Hz baseline	1Hz peak	2Hz baseline	2Hz peak	4Hz baseline	4Hz peak	8Hz baseline	8Hz peak	16Hz baseline	16Hz peak	32Hz baseline	32Hz peak	0.5Hz baseline	0.5Hz peak	1Hz baseline	1Hz peak	2Hz baseline	2Hz peak	4Hz baseline	4Hz peak	8Hz baseline	8Hz peak
	R2499	TG	F	VEGF	alison031218	1	8	0.3142	2.7381	0.267	2.0499	0.1769	0.4828	0.1728	0.331	0.1798	0.4026	0.1949	0.5742	0.2245	1.0348	0.2548	1.7032	0.1672	2.0266	0.1918	0.5147	0.2003	0.5647	0.2062	0.6682	0.2235	0.9157	0.2431	1.3875	0.2807	1.9395	0.1672	2.1491	0.1883	0.2387	0.1909	0.3094	0.1932	0.2318	0.1932	0.3293	0.1923	0.2698
	R2499	TG	F	VEGF	alison031218	2	5	0.3792	5.4142	0.3778	4.9528	0.2867	0.8936	0.274	0.9227	0.2855	1.1467	0.3065	1.6031	0.3722	3.0062	0.4683	4.6359	0.2733	5.4225	0.3484	1.769	0.3617	1.9051	0.3793	2.1524	0.4094	2.8917	0.475	4.3089	0.5548	5.5395	0.2733	5.9618	0.3006	0.5692	0.3098	0.5833	0.3091	0.5849	0.3091	0.6198	0.3048	0.677
	R2500	TG	F	PBS	alison031218	3	6	0.4069	3.4089	0.4224	2.3749	0.3092	0.5662	0.3043	0.5989	0.3084	0.75	0.3372	1.0639	0.387	1.8025	0.4428	2.7274	0.3065	3.262	0.3445	0.7265	0.3492	0.8238	0.3684	1.0236	0.3864	1.4735	0.4245	2.3312	0.4821	3.1764	0.3065	3.6128	0.3141	0.353	0.3212	0.4092	0.3093	0.3924	0.3093	0.4252	0.3127	0.4864
	R2500	TG	F	PBS	alison031218	4	6	0.3249	2.0855	0.3074	2.3952	0.2224	0.7493	0.2205	0.3741	0.2223	0.4069	0.2322	0.5015	0.2376	0.836	0.2457	1.3395	0.2169	1.859	0.2325	0.5741	0.2355	0.6272	0.2397	0.8121	0.2516	0.9944	0.2501	1.3015	0.2672	1.8369	0.2169	2.2758	0.1987	0.2458	0.1966	0.3653	0.1999	0.2547	0.1999	0.4626	0.2034	0.2715
	R0163	RG	M	PBS	alison031218	5	8	0.1235	0.3127	0.1163	0.3856	0.0955	0.1907	0.0947	0.1696	0.0958	0.1872	0.0971	0.1881	0.0939	0.2091	0.0985	0.2302	0.094	0.2776	0.0899	0.2662	0.0846	0.246	0.0965	0.2601	0.0994	0.1819	0.0989	0.2091	0.0998	0.2364	0.094	0.275	0.0675	0.3285	0.0655	0.3347	0.0606	0.3382	0.0606	0.3206	0.0628	0.325
	R0163	RG	M	PBS	alison031218	6	9	0.3961	2.2779	0.3394	1.4075	0.2695	0.4168	0.2702	0.4443	0.2745	0.5225	0.2803	0.6619	0.2947	1.0308	0.3076	1.5064	0.2674	1.835	0.2777	0.4821	0.2783	0.526	0.283	0.6171	0.2911	0.7866	0.2981	1.1925	0.3128	1.6595	0.2674	1.8961	0.323	0.3729	0.3171	0.3884	0.3194	0.3591	0.3194	0.4039	0.3216	0.4039
	R0161	RG	M	VEGF	alison031218	7	11	0.3611	1.6265	0.4292	1.4676	0.2365	0.3529	0.235	0.3749	0.242	0.4433	0.2442	0.5346	0.2532	0.7915	0.2574	1.1659	0.2332	1.4279	0.2257	0.3782	0.2313	0.4315	0.2488	0.5439	0.2627	0.7535	0.2668	1.0484	0.2705	1.4296	0.2332	1.6637	0.2332	0.2836	0.2344	0.2794	0.2383	0.2861	0.2383	0.3115	0.2351	0.3343
	R0162	RG	M	PBS	alison031218	8	6	0.6697	2.0836	0.5376	2.3611	0.4291	0.5205	0.434	0.5614	0.4342	0.5673	0.4377	0.6346	0.4412	0.695	0.4463	0.9402	0.4369	1.3787	0.4773	0.6525	0.478	0.7078	0.4823	0.7163	0.4851	0.7861	0.4888	1.0194	0.4918	1.3685	0.4369	1.7328	0.4695	0.5511	0.4745	0.5401	0.4718	0.5333	0.4718	0.5409	0.4713	0.5639
	R0164	RG	F	VEGF	alison031318	3	6.6	1.1501	3.8008	0.9165	4.202	1.0227	1.298	1.009	1.2997	1.0088	1.3618	0.9932	1.4785	0.9915	1.8931	0.9931	2.7525	0.9942	3.8403	1.2934	1.638	1.2995	1.6975	1.294	1.742	1.3004	1.9183	1.2985	2.541	1.2966	3.4055	1.2924	4.0258	1.1643	1.199	1.1521	1.2158	1.1449	1.2024	1.1363	1.2611	1.1241	1.3274
	R0164	RG	F	VEGF	alison031318	4	7.5	1.1241	5.3703	0.8546	3.2598	0.973	1.2573	0.9468	1.2758	0.9345	1.3307	0.9323	1.528	0.9255	2.0891	0.9224	3.3492	0.953	5.0977	0.9949	1.4794	1.0031	1.5192	1.0091	1.6687	1.008	2.0386	1.0039	3.0669	1.0172	4.4836	1.0468	5.6791	0.9603	1.0758	0.9492	1.0927	0.9472	1.0697	0.937	1.0767	0.9275	1.1254
	R0165	RG	F	PBS	alison031318	5	5	1.0145	3.8707	0.7615	3.4458	0.8824	1.0528	0.8682	1.0651	0.8586	1.1195	0.8581	1.2354	0.8535	1.6567	0.8563	2.6873	0.884	3.861	0.7703	1.037	0.7654	1.0747	0.7708	1.1686	0.7707	1.3363	0.7714	1.9148	0.7947	3.0095	0.8289	3.883	0.7146	0.7411	0.7069	0.7227	0.7039	0.7332	0.6915	0.7438	0.6885	0.7648
	R0165	RG	F	PBS	alison031318	6	9	1.1241	6.9171	0.77	3.7314	0.932	1.2949	0.9113	1.2871	0.9061	1.3921	0.8976	1.6561	0.8917	2.5454	0.8943	4.5872	0.9176	6.807	0.8733	1.5821	0.8716	1.6389	0.8758	1.8677	0.87	2.3725	0.8587	3.974	0.8552	6.1009	0.8666	7.3265	0.7793	0.9164	0.7766	0.9293	0.7806	0.9147	0.7766	0.9207	0.7834	0.9681
	R2496	TG	M	VEGF	alison031418	1	8.4	0.324	2.7726	0.2225	1.8998	0.2661	0.375	0.2581	0.4224	0.2541	0.4845	0.2517	0.6311	0.2507	1.209	0.2731	2.1172	0.2884	2.5191	0.2323	0.4371	0.2421	0.5138	0.2409	0.5138	0.2459	0.6941	0.25	1.2297	0.2599	1.8774	0.2667	2.1948	0.2526	0.2758	0.25	0.2999	0.2487	0.2749	0.2526	0.2749	0.2552	0.3198
	R2496	TG	M	VEGF	alison031418	2	9.8	0.4058	3.1863	0.2552	1.8321	0.3201	0.4746	0.3117	0.5136	0.3055	0.6098	0.3048	0.8222	0.3033	1.5234	0.3133	2.437	0.3241	2.9141	0.2294	0.5941	0.2614	0.7268	0.2638	0.7268	0.2707	1.0247	0.2745	1.7557	0.29	2.422	0.2883	2.7307	0.2382	0.2588	0.2389	0.2622	0.2396	0.2646	0.2469	0.297	0.243	0.3202
	R2497	TG	M	PBS	alison031418	3	8.5	0.342	2.4345	0.2645	2.0475	0.2849	0.4764	0.2846	0.5276	0.2842	0.6115	0.2877	0.7869	0.291	1.251	0.2927	1.8721	0.3026	2.2397	0.2786	0.5989	0.2964	0.7013	0.2932	0.7013	0.2974	0.9262	0.2953	1.3492	0.3032	1.7748	0.2965	2.0274	0.2896	0.327	0.2952	0.3555	0.2905	0.3102	0.2974	0.3412	0.2942	0.374
	R2497	TG	M	PBS	alison031418	4	9.3	0.3904	5.9233	0.2671	3.8465	0.3114	0.6192	0.2988	0.6927	0.2926	0.829	0.2908	1.159	0.2949	2.3244	0.3113	4.0217	0.3439	5.2606	0.3218	0.9298	0.3696	1.1033	0.3726	1.1033	0.3758	1.5856	0.3807	2.8722	0.3973	4.2969	0.3934	5.2322	0.3279	0.3971	0.3258	0.3971	0.329	0.3918	0.3286	0.4254	0.3308	0.5033
										Baseline nerve-evoked force production (g)							RTX nerve-evoked force production (g)							TTX nerve-evoked force production (g)
	Mouse ID	Genotype	Gender	Treatment	Weight (mg)	Baseline tone (g) (averaged)	Maximum Force Produced with 32Hz stim (g)	1st KCL Force Produced (g)	1st KCL Intergral force (g*s)	0.5Hz	1Hz	2Hz	4Hz	8Hz	16Hz	32Hz	0.5Hz	1Hz	2Hz	4Hz	8Hz	16Hz	32Hz	0.5Hz	1Hz	2Hz	4Hz	8Hz	16Hz	32Hz	Muscle only KCL Force Produced (g)	Muscle only KCL Intergral force (g.s)
	R2499	TG	F	VEGF	8	0.3142	2.4239	1.7829	97.4421	0.3059	0.1582	0.2228	0.3793	0.8103	1.4484	1.8594	0.3229	0.3644	0.462	0.6922	1.1444	1.6588	1.9819	0.0478	0.1162	0.0386	0.137	0.0746	0.0935	0.2147	1.5325	109.54
	R2499	TG	F	VEGF	5	0.3792	5.035	4.575	244.32	0.6069	0.6487	0.8612	1.2966	2.634	4.1676	5.1492	1.4206	1.5434	1.7731	2.4823	3.8339	4.9847	5.6885	0.2594	0.2742	0.2758	0.315	0.3699	0.8188	1.0642	4.6596	293.367
	R2500	TG	F	PBS	6	0.4069	3.002	1.9525	123.054	0.257	0.2946	0.4416	0.7267	1.4155	2.2846	2.9555	0.382	0.4746	0.6552	1.0871	1.9067	2.6943	3.3063	0.0318	0.0999	0.0831	0.1125	0.1724	0.2639	0.3688	2.3118	187.171
	R2500	TG	F	PBS	6	0.3249	1.7606	2.0878	96.6702	0.5269	0.1536	0.1846	0.2693	0.5984	1.0938	1.6421	0.3416	0.3917	0.5724	0.7428	1.0514	1.5697	2.0589	0.0492	0.1654	0.0548	0.2592	0.0702	0.0949	0.1793	2.0022	134.197
	R0163	RG	M	PBS	8	0.1235	0.1892	0.2693	4.6237	0.0952	0.0749	0.0914	0.091	0.1152	0.1317	0.1836	0.1763	0.1614	0.1636	0.0825	0.1102	0.1366	0.181	0.263	0.2741	0.2776	0.2578	0.2613	0.2648	0.2389	0.6085
	R0163	RG	M	PBS	9	0.3961	1.8818	1.0681	47.5847	0.1473	0.1741	0.248	0.3816	0.7361	1.1988	1.5676	0.2044	0.2477	0.3341	0.4955	0.8944	1.3467	1.6287	0.0558	0.069	0.0397	0.0823	0.0827	0.1394	0.1932	1.3259	83.6922
	R0161	RG	M	VEGF	11	0.3611	1.2654	1.0384	40.4921	0.1164	0.1399	0.2013	0.2904	0.5383	0.9085	1.1947	0.1525	0.2002	0.2951	0.4908	0.7816	1.1591	1.4305	0.0492	0.0411	0.0478	0.0764	0.0993	0.1154	0.1653	1.2074	70.9907
	R0162	RG	M	PBS	6	0.6697	1.4139	1.8235	71.4271	0.0914	0.1274	0.1331	0.1969	0.2538	0.4939	0.9418	0.1752	0.2298	0.234	0.301	0.5306	0.8767	1.2959	0.0766	0.0683	0.0615	0.0696	0.0951	0.0866	0.1551	1.8374	101.213
	R0164	RG	F	VEGF	6.6	1.1501	2.6507	3.2855	186.655	0.2753	0.2907	0.353	0.4853	0.9016	1.7594	2.8461	0.3446	0.398	0.448	0.6179	1.2425	2.1089	2.7334	0.0347	0.0637	0.0575	0.1248	0.2033	0.307	0.5099	3.0801	244.591
	R0164	RG	F	VEGF	7.5	1.1241	4.2462	2.4052	187.564	0.2843	0.329	0.3962	0.5957	1.1636	2.4268	4.1447	0.4845	0.5161	0.6596	1.0306	2.063	3.4664	4.6323	0.1155	0.1435	0.1225	0.1397	0.1979	0.1688	0.3857	3.2802	206.503
	R0165	RG	F	PBS	5	1.0145	2.8562	2.6843	169.731	0.1704	0.1969	0.2609	0.3773	0.8032	1.831	2.977	0.2667	0.3093	0.3978	0.5656	1.1434	2.2148	3.0541	0.0265	0.0158	0.0293	0.0523	0.0763	0.1193	0.1987	3.4609	167.116
	R0165	RG	F	PBS	9	1.1241	5.793	2.9614	225.77	0.3629	0.3758	0.486	0.7585	1.6537	3.6929	5.8894	0.7088	0.7673	0.9919	1.5025	3.1153	5.2457	6.4599	0.1371	0.1527	0.1341	0.1441	0.1847	0.3416	0.5244	4.4633	222.762
	R2496	TG	M	VEGF	8.4	0.324	2.4486	1.6773	151.748	0.1089	0.1643	0.2304	0.3794	0.9583	1.8441	2.2307	0.2048	0.2717	0.2729	0.4482	0.9797	1.6175	1.9281	0.0232	0.0499	0.0262	0.0223	0.0646	0.0913	0.1201	1.4771	159.161
	R2496	TG	M	VEGF	9.8	0.4058	2.7805	1.5769	163.187	0.1545	0.2019	0.3043	0.5174	1.2201	2.1237	2.59	0.3647	0.4654	0.463	0.754	1.4812	2.132	2.4424	0.0206	0.0233	0.025	0.0501	0.0772	0.1382	0.2251	1.6401	202.495
	R2497	TG	M	PBS	8.5	0.342	2.0925	1.783	172.338	0.1915	0.243	0.3273	0.4992	0.96	1.5794	1.9371	0.3203	0.4049	0.4081	0.6288	1.0539	1.4716	1.7309	0.0374	0.0603	0.0197	0.0438	0.0798	0.1136	0.1635	1.701	190.287
	R2497	TG	M	PBS	9.3	0.3904	5.5329	3.5794	234.392	0.3078	0.3939	0.5364	0.8682	2.0295	3.7104	4.9167	0.608	0.7337	0.7307	1.2098	2.4915	3.8996	4.8388	0.0692	0.0713	0.0628	0.0968	0.1725	0.2589	0.37	3.4001	313.844
														Normalized Nerve-Evoked Frequency-Response Curve (g/mg)					RTX nerve-evoked force production (g/mg)								TTX nerve-evoked force production (g/mg)
	Mouse ID	Genotype	Gender	Treatment	Normalized baseline muscle tone (g/mg)	Normalized Maximum Force (g/mg)	Normalized KCL force 1st (g/mg)	Normalized KCL force Muscle only (g/mg)	Normalized KCL intergral force 1st (g*s/mg)	Normalized KCL intergral force Muscle only (g*s/mg)	0.5Hz	1Hz	2Hz	4Hz	8Hz	16Hz	32Hz		0.5Hz	1Hz	2Hz	4Hz	8Hz	16Hz	32Hz		0.5Hz	1Hz	2Hz	4Hz	8Hz	16Hz	32Hz
	R2499	TG	F	VEGF	0.039275	0.302988	0.222863	0.191562	12.1803	13.6925	0.0382375	0.019775	0.02785	0.0474125	0.101287	0.18105	0.232425		0.0403625	0.04555	0.05775	0.086525	0.14305	0.20735	0.247737		0.005975	0.014525	0.004825	0.017125	0.009325	0.0116875	0.0268375
	R2499	TG	F	VEGF	0.07584	1.007	0.915	0.93192	48.864	58.6734	0.12138	0.12974	0.17224	0.25932	0.5268	0.83352	1.02984		0.28412	0.30868	0.35462	0.49646	0.76678	0.99694	1.1377		0.05188	0.05484	0.05516	0.063	0.07398	0.16376	0.21284
	R2500	TG	F	PBS	0.0678167	0.500333	0.325417	0.3853	20.5091	31.1951	0.0428333	0.0491	0.0736	0.121117	0.235917	0.380767	0.492583		0.0636667	0.0791	0.1092	0.181183	0.317783	0.44905	0.55105		0.0053	0.01665	0.01385	0.01875	0.0287333	0.0439833	0.0614667
	R2500	TG	F	PBS	0.05415	0.293433	0.347967	0.3337	16.1117	22.3661	0.0878167	0.0256	0.0307667	0.0448833	0.0997333	0.1823	0.273683		0.0569333	0.0652833	0.0954	0.1238	0.175233	0.261617	0.34315		0.0082	0.0275667	0.00913333	0.0432	0.0117	0.0158167	0.0298833
	R0163	RG	M	PBS	0.0154375	0.02365	0.0336625	0.0760625	0.577963		0.0119	0.0093625	0.011425	0.011375	0.0144	0.0164625	0.02295		0.0220375	0.020175	0.02045	0.0103125	0.013775	0.017075	0.022625		0.032875	0.0342625	0.0347	0.032225	0.0326625	0.0331	0.0298625
	R0163	RG	M	PBS	0.0440111	0.209089	0.118678	0.147322	5.28719	9.29913	0.0163667	0.0193444	0.0275556	0.0424	0.0817889	0.1332	0.174178		0.0227111	0.0275222	0.0371222	0.0550556	0.0993778	0.149633	0.180967		0.0062	0.00766667	0.00441111	0.00914444	0.00918889	0.0154889	0.0214667
	R0161	RG	M	VEGF	0.0328273	0.115036	0.0944	0.109764	3.6811	6.4537	0.0105818	0.0127182	0.0183	0.0264	0.0489364	0.0825909	0.108609		0.0138636	0.0182	0.0268273	0.0446182	0.0710545	0.105373	0.130045		0.00447273	0.00373636	0.00434545	0.00694545	0.00902727	0.0104909	0.0150273
	R0162	RG	M	PBS	0.111617	0.23565	0.303917	0.306233	11.9045	16.8689	0.0152333	0.0212333	0.0221833	0.0328167	0.0423	0.0823167	0.156967		0.0292	0.0383	0.039	0.0501667	0.0884333	0.146117	0.215983		0.0127667	0.0113833	0.01025	0.0116	0.01585	0.0144333	0.02585
	R0164	RG	F	VEGF	0.174258	0.401621	0.497803	0.466682	28.2811	37.0593	0.0417121	0.0440455	0.0534848	0.0735303	0.136606	0.266576	0.431227		0.0522121	0.060303	0.0678788	0.0936212	0.188258	0.31953	0.414152		0.00525758	0.00965152	0.00871212	0.0189091	0.030803	0.0465152	0.0772576
	R0164	RG	F	VEGF	0.14988	0.56616	0.320693	0.43736	25.0085	27.5337	0.0379067	0.0438667	0.0528267	0.0794267	0.155147	0.323573	0.552627		0.0646	0.0688133	0.0879467	0.137413	0.275067	0.462187	0.61764		0.0154	0.0191333	0.0163333	0.0186267	0.0263867	0.0225067	0.0514267
	R0165	RG	F	PBS	0.2029	0.57124	0.53686	0.69218	33.9461	33.4233	0.03408	0.03938	0.05218	0.07546	0.16064	0.3662	0.5954		0.05334	0.06186	0.07956	0.11312	0.22868	0.44296	0.61082		0.0053	0.00316	0.00586	0.01046	0.01526	0.02386	0.03974
	R0165	RG	F	PBS	0.1249	0.643667	0.329044	0.495922	25.0856	24.7513	0.0403222	0.0417556	0.054	0.0842778	0.183744	0.410322	0.654378		0.0787556	0.0852556	0.110211	0.166944	0.346144	0.582856	0.717767		0.0152333	0.0169667	0.0149	0.0160111	0.0205222	0.0379556	0.0582667
	R2496	TG	M	VEGF	0.0385714	0.2915	0.199679	0.175845	18.0652	18.9478	0.0129643	0.0195595	0.0274286	0.0451667	0.114083	0.219536	0.26556		0.024381	0.0323452	0.0324881	0.0533571	0.116631	0.19256	0.229536		0.0027619	0.00594048	0.00311905	0.00265476	0.00769048	0.010869	0.0142976
	R2496	TG	M	VEGF	0.0414082	0.283724	0.160908	0.167357	16.6518	20.6627	0.0157653	0.020602	0.031051	0.0527959	0.1245	0.216704	0.264286		0.0372143	0.0474898	0.0472449	0.0769388	0.151143	0.217551	0.249224		0.00210204	0.00237755	0.00255102	0.00511224	0.00787755	0.014102	0.0229694
	R2497	TG	M	PBS	0.0402353	0.246176	0.209765	0.200118	20.275	22.3867	0.0225294	0.0285882	0.0385059	0.0587294	0.112941	0.185812	0.227894		0.0376824	0.0476353	0.0480118	0.0739765	0.123988	0.173129	0.203635		0.0044	0.00709412	0.00231765	0.00515294	0.00938824	0.0133647	0.0192353
	R2497	TG	M	PBS	0.0419785	0.594935	0.384882	0.365602	25.2035	33.7467	0.0330968	0.0423548	0.0576774	0.0933548	0.218226	0.398968	0.528677		0.0653763	0.0788925	0.0785699	0.130086	0.267903	0.419312	0.520301		0.00744086	0.00766667	0.00675269	0.0104086	0.0185484	0.0278387	0.0397849
															Mouse ID	Genotype	Gender	Treatment	Sensory								Motor
															R2499	TG	F	VEGF	-0.002125	-0.025775	-0.0299	-0.0391125	-0.0417625	-0.0263	-0.0153125		0.0343875	0.031025	0.052925	0.0694	0.133725	0.195663	0.2209
															R2499	TG	F	VEGF	-0.16274	-0.17894	-0.18238	-0.23714	-0.23998	-0.16342	-0.10786		0.23224	0.25384	0.29946	0.43346	0.6928	0.83318	0.92486
															R2500	TG	F	PBS	-0.0208333	-0.03	-0.0356	-0.0600667	-0.0818667	-0.0682833	-0.0584667		0.0583667	0.06245	0.09535	0.162433	0.28905	0.405067	0.489583
															R2500	TG	F	PBS	0.0308833	-0.0396833	-0.0646333	-0.0789167	-0.0755	-0.0793167	-0.0694667		0.0487333	0.0377167	0.0862667	0.0806	0.163533	0.2458	0.313267
															R0163	RG	M	PBS	-0.0101375	-0.0108125	-0.009025	0.0010625	0.000625	-0.0006125	0.000325		-0.0108375	-0.0140875	-0.01425	-0.0219125	-0.0188875	-0.016025	-0.0072375
															R0163	RG	M	PBS	-0.00634444	-0.00817778	-0.00956667	-0.0126556	-0.0175889	-0.0164333	-0.00678889		0.0165111	0.0198556	0.0327111	0.0459111	0.0901889	0.134144	0.1595
															R0161	RG	M	VEGF	-0.00328182	-0.00548182	-0.00852727	-0.0182182	-0.0221182	-0.0227818	-0.0214364		0.00939091	0.0144636	0.0224818	0.0376727	0.0620273	0.0948818	0.115018
															R0162	RG	M	PBS	-0.0139667	-0.0170667	-0.0168167	-0.01735	-0.0461333	-0.0638	-0.0590167		0.0164333	0.0269167	0.02875	0.0385667	0.0725833	0.131683	0.190133
															R0164	RG	F	VEGF	-0.0105	-0.0162576	-0.0143939	-0.0200909	-0.0516515	-0.0529545	0.0170758		0.0469545	0.0506515	0.0591667	0.0747121	0.157455	0.273015	0.336894
															R0164	RG	F	VEGF	-0.0266933	-0.0249467	-0.03512	-0.0579867	-0.11992	-0.138613	-0.0650133		0.0492	0.04968	0.0716133	0.118787	0.24868	0.43968	0.566213
															R0165	RG	F	PBS	-0.01926	-0.02248	-0.02738	-0.03766	-0.06804	-0.07676	-0.01542		0.04804	0.0587	0.0737	0.10266	0.21342	0.4191	0.57108
															R0165	RG	F	PBS	-0.0384333	-0.0435	-0.0562111	-0.0826667	-0.1624	-0.172533	-0.0633889		0.0635222	0.0682889	0.0953111	0.150933	0.325622	0.5449	0.6595
															R2496	TG	M	VEGF	-0.0114167	-0.0127857	-0.00505952	-0.00819048	-0.00254762	0.0269762	0.0360238		0.021619	0.0264048	0.029369	0.0507024	0.10894	0.18169	0.215238
															R2496	TG	M	VEGF	-0.021449	-0.0268878	-0.0161939	-0.0241429	-0.0266429	-0.000846939	0.0150612		0.0351122	0.0451122	0.0446939	0.0718265	0.143265	0.203449	0.226255
															R2497	TG	M	PBS	-0.0151529	-0.0190471	-0.00950588	-0.0152471	-0.0110471	0.0126824	0.0242588		0.0332824	0.0405412	0.0456941	0.0688235	0.1146	0.159765	0.1844
															R2497	TG	M	PBS	-0.0322796	-0.0365376	-0.0208925	-0.0367312	-0.0496774	-0.0203441	0.00837634		0.0579355	0.0712258	0.0718172	0.119677	0.249355	0.391473	0.480516
[truncated: 20 more columns]
